# Supplementary material for: 2-Oxo-4-phenyl-1,2,5,6-tetra­hydro­benzo[h]quinoline-3-carbonitrile
Source: Acta Crystallogr Sect E Struct Rep Online. 2011 Aug 27;67(Pt 9):o2468. doi: 10.1107/S1600536811033873 (PMC3200766; doi:10.1107/S1600536811033873)
Supplement: Supplementary file 2 [file e-67-o2468-Isup2.hkl]

# 
# h,k,l, Fc-squared, Fo-squared, sigma(Fo-squared) and status flag 
# 
data_I
_shelx_title '  P-1' 
_shelx_refln_list_code          4 
_shelx_F_calc_maximum       69.03 
_exptl_crystal_F_000       312.00 
_reflns_d_resolution_high  0.8000 
 
loop_ 
 _symmetry_equiv_pos_as_xyz 
 'x, y, z' 
 '-x, -y, -z' 
 
_cell_length_a     7.4075 
_cell_length_b     9.7204 
_cell_length_c    10.7358 
_cell_angle_alpha  77.001 
_cell_angle_beta   74.348 
_cell_angle_gamma  81.674 
 
_shelx_F_squared_multiplier     1.000 
 
loop_ 
 _refln_index_h 
 _refln_index_k 
 _refln_index_l 
 _refln_F_squared_calc 
 _refln_F_squared_meas 
 _refln_F_squared_sigma 
 _refln_observed_status 
   1   0   0     1150.89     1065.83      4.40 o 
   2   0   0        4.68        2.22      0.20 o 
   3   0   0      826.96      810.34     12.60 o 
   4   0   0      136.35      150.09      6.48 o 
   5   0   0      615.82      566.22      7.75 o 
   6   0   0      142.20      135.12      3.03 o 
   7   0   0       17.72       20.92      1.53 o 
   8   0   0       61.86       70.86      1.45 o 
  -8   1   0       73.95       80.50      1.86 o 
  -7   1   0      179.80      185.66      3.49 o 
  -6   1   0      192.33      202.42      5.65 o 
  -5   1   0       37.55       34.07      1.37 o 
  -4   1   0        4.11       24.60      1.38 o 
  -3   1   0       23.10       20.09      0.80 o 
  -2   1   0      737.13      698.31      3.83 o 
  -1   1   0       44.31       40.44      0.97 o 
   0   1   0     1259.29     1038.43      8.33 o 
   2   1   0      419.84      361.40      1.94 o 
   3   1   0      381.76      412.81      2.40 o 
   4   1   0        3.39        2.44      0.33 o 
   5   1   0      309.62      298.84      5.62 o 
   6   1   0      790.18      772.29     11.65 o 
   7   1   0      284.18      282.46      4.45 o 
   8   1   0       41.91       45.23      1.55 o 
  -8   2   0       30.16       31.53      1.07 o 
  -7   2   0       48.82       54.10      2.87 o 
  -6   2   0        0.47        0.18      0.19 o 
  -5   2   0        1.09        0.81      0.27 o 
  -4   2   0       93.49       98.48      3.06 o 
  -3   2   0     2975.04     3035.79     14.69 o 
  -2   2   0     1124.37     1117.61      7.61 o 
  -1   2   0      101.59      101.12      2.32 o 
   0   2   0      163.71      174.65      1.53 o 
   1   2   0     1106.15      961.92      4.28 o 
   2   2   0      242.80      208.35      3.87 o 
   3   2   0       27.03       26.50      0.90 o 
   4   2   0       21.03       29.09      1.11 o 
   5   2   0        0.34        0.72      0.53 o 
   6   2   0     1259.38     1192.54     13.23 o 
   7   2   0      143.24      142.25      3.29 o 
   8   2   0       28.11       29.72      1.24 o 
  -8   3   0       34.08       41.31      1.79 o 
  -7   3   0       18.00       18.99      1.05 o 
  -6   3   0        1.84        1.37      0.56 o 
  -5   3   0        0.18        0.26      0.17 o 
  -4   3   0      161.51      156.44      4.22 o 
  -3   3   0       31.93       27.22      1.57 o 
  -2   3   0     1293.47     1358.68      9.46 o 
  -1   3   0      464.45      441.27      2.15 o 
   0   3   0       16.40       12.63      0.80 o 
   1   3   0      413.78      388.06      3.31 o 
   2   3   0      780.56      749.93      7.02 o 
   3   3   0      236.81      254.62      3.35 o 
   4   3   0      477.39      507.24      4.75 o 
   5   3   0      133.29      130.51      2.29 o 
   6   3   0       10.46        7.73      0.93 o 
   7   3   0       13.03       11.32      0.96 o 
   8   3   0      112.24      110.77      2.87 o 
  -7   4   0       25.85       29.62      1.24 o 
  -6   4   0      213.40      185.55      5.35 o 
  -5   4   0       59.58       50.84      1.60 o 
  -4   4   0        2.82        2.29      0.47 o 
  -3   4   0        1.55        2.02      0.51 o 
  -2   4   0       81.98       91.53      2.73 o 
  -1   4   0       45.56       41.60      1.58 o 
   0   4   0       19.19       20.59      0.78 o 
   1   4   0      153.94      151.40      2.33 o 
   2   4   0       47.21       58.91      1.53 o 
   3   4   0       54.92       60.94      1.56 o 
   4   4   0      303.72      346.06      6.11 o 
   5   4   0        0.25        0.15      0.18 o 
   6   4   0        0.89        0.63      0.28 o 
   7   4   0       79.16       72.00      2.30 o 
   8   4   0       28.31       22.36      1.02 o 
  -7   5   0        3.62        2.22      0.32 o 
  -6   5   0       18.35       17.40      1.51 o 
  -5   5   0      126.26       92.80      3.51 o 
  -4   5   0       94.97       86.82      2.37 o 
  -3   5   0       28.87       33.68      2.08 o 
  -2   5   0      101.65       96.25      3.10 o 
  -1   5   0       32.20       30.13      1.50 o 
   0   5   0      253.01      265.67      3.69 o 
   1   5   0      716.96      679.03     32.20 o 
   2   5   0       77.21       81.14      3.05 o 
   3   5   0      283.62      278.65      5.74 o 
   4   5   0      527.81      525.87      5.82 o 
   5   5   0        2.01        1.30      0.28 o 
   6   5   0        0.44        0.35      0.25 o 
   7   5   0        0.42        0.27      0.24 o 
   8   5   0       92.35      101.49      2.65 o 
  -7   6   0        0.13        0.91      0.25 o 
  -6   6   0       12.49       14.68      1.16 o 
  -5   6   0        0.04        0.44      0.24 o 
  -4   6   0        0.10       -0.26      0.26 o 
  -3   6   0       12.30       12.92      0.81 o 
  -2   6   0      269.57      258.75      4.10 o 
  -1   6   0      205.32      189.99      4.12 o 
   1   6   0     1384.18     1475.55     15.26 o 
   2   6   0        1.17        0.44      0.39 o 
   3   6   0        4.94        3.35      0.51 o 
   4   6   0       47.22       45.11      1.83 o 
   5   6   0       76.25       74.36      2.35 o 
   6   6   0       35.73       32.04      1.53 o 
   7   6   0       40.84       40.66      2.14 o 
  -6   7   0       86.94       74.68      2.57 o 
  -5   7   0       40.28       40.28      2.66 o 
  -4   7   0      106.00      102.88      5.34 o 
  -3   7   0      454.80      447.00      6.28 o 
  -2   7   0       84.11       80.80      1.97 o 
  -1   7   0       14.85       16.21      0.76 o 
   0   7   0        2.24        1.55      0.59 o 
   1   7   0       77.42       86.01      2.48 o 
   2   7   0       92.68       82.32      2.00 o 
   3   7   0        9.56        9.14      0.67 o 
   4   7   0        0.29        0.05      0.40 o 
   5   7   0       28.51       29.18      2.17 o 
   6   7   0       43.03       45.35      2.49 o 
   7   7   0       65.40       65.74      2.36 o 
  -4   8   0       77.87       83.13      2.65 o 
  -3   8   0        0.20        0.12      0.32 o 
  -2   8   0      715.14      726.67      7.82 o 
  -1   8   0       48.96       54.77      2.03 o 
   0   8   0       35.73       31.03      1.66 o 
   1   8   0       85.00       82.90      2.62 o 
   2   8   0        0.45        2.03      0.42 o 
   3   8   0       18.99       22.55      1.27 o 
   4   8   0       93.63       93.84      3.91 o 
   5   8   0       25.38       26.82      1.96 o 
   6   8   0       23.16       23.56      1.59 o 
   7   8   0      198.50      182.10      3.06 o 
  -5   9   0        0.23       -0.07      0.18 o 
  -4   9   0        0.04        0.25      0.28 o 
  -3   9   0       61.34       63.93      2.73 o 
  -2   9   0       54.90       61.03      2.16 o 
  -1   9   0      478.74      488.52      5.93 o 
   0   9   0        0.05        0.06      0.29 o 
   1   9   0        3.10        3.08      0.55 o 
   2   9   0       24.08       26.35      1.43 o 
   3   9   0      143.05      154.44      3.63 o 
   4   9   0       25.44       24.96      1.87 o 
   5   9   0      135.31      138.62      3.87 o 
   6   9   0       47.73       48.22      1.79 o 
  -3  10   0        0.13        1.01      0.38 o 
  -2  10   0      125.89      137.15      4.24 o 
  -1  10   0      229.39      259.01      6.07 o 
   0  10   0        4.91        5.24      0.91 o 
   1  10   0       56.88       49.23      1.84 o 
   2  10   0        7.34        8.72      0.75 o 
   3  10   0        4.54        3.44      0.42 o 
   4  10   0      223.03      218.05      4.58 o 
   5  10   0      263.23      264.40      4.08 o 
  -2  11   0        4.80        5.15      0.62 o 
  -1  11   0        4.18        5.47      0.73 o 
   0  11   0        2.63        3.12      0.58 o 
   1  11   0       22.89       21.79      1.37 o 
   2  11   0        5.45        2.63      0.44 o 
   3  11   0       46.70       48.81      1.80 o 
  -1 -11   1        2.33        2.23      0.41 o 
   0 -11   1       95.65       97.00      2.67 o 
   1 -11   1       34.81       34.61      1.60 o 
   2 -11   1       20.73       23.19      1.17 o 
  -4 -10   1       75.30       81.31      2.55 o 
  -3 -10   1       51.50       51.41      2.34 o 
  -2 -10   1      159.63      149.76      2.76 o 
  -1 -10   1        0.50        0.47      0.24 o 
   0 -10   1        4.31        4.84      0.82 o 
   1 -10   1        3.55        4.63      0.82 o 
   2 -10   1       47.77       51.37      2.47 o 
   3 -10   1        6.29        5.01      0.71 o 
  -5  -9   1       19.65       18.55      1.30 o 
  -4  -9   1        4.82        5.10      0.84 o 
  -3  -9   1      234.66      235.16      5.94 o 
  -2  -9   1      269.79      277.57      4.82 o 
  -1  -9   1        4.54        3.60      0.57 o 
   0  -9   1       48.31       45.93      1.98 o 
   1  -9   1      359.88      369.94      7.70 o 
   2  -9   1       66.32       67.88      2.20 o 
   3  -9   1       28.47       31.96      2.21 o 
   4  -9   1       61.44       61.88      2.69 o 
   5  -9   1      130.20      127.66      2.45 o 
  -6  -8   1        3.00        1.78      0.45 o 
  -5  -8   1       13.65       12.42      1.28 o 
  -4  -8   1       11.27       10.85      1.32 o 
  -3  -8   1       55.67       54.01      3.01 o 
  -2  -8   1        0.42        1.00      0.65 o 
  -1  -8   1        0.76        0.31      0.37 o 
   0  -8   1       64.89       66.69      2.41 o 
   1  -8   1        9.79        8.31      1.20 o 
   2  -8   1        6.99        7.72      0.99 o 
   3  -8   1      827.02      824.02      8.31 o 
   4  -8   1        1.98        2.02      0.46 o 
   5  -8   1        4.54        5.40      0.78 o 
   6  -8   1       25.47       22.00      1.02 o 
  -7  -7   1       26.58       22.42      1.17 o 
  -6  -7   1       24.04       23.66      1.66 o 
  -5  -7   1       55.33       53.45      2.85 o 
  -4  -7   1      405.75      409.31      8.16 o 
  -3  -7   1      369.76      357.42      5.41 o 
  -2  -7   1      228.58      226.16      3.32 o 
  -1  -7   1       28.88       32.67      1.52 o 
   0  -7   1       52.05       60.97      2.15 o 
   1  -7   1        6.97        6.37      0.56 o 
   2  -7   1      689.78      694.76      7.19 o 
   3  -7   1      236.14      243.12      4.54 o 
   4  -7   1       86.53       87.40      2.83 o 
   5  -7   1        2.33        2.23      0.61 o 
   6  -7   1        0.54        0.82      0.35 o 
  -7  -6   1       74.00       68.48      2.45 o 
  -6  -6   1       17.53       17.82      1.32 o 
  -5  -6   1       15.46       16.93      1.10 o 
  -4  -6   1       18.75       18.15      1.20 o 
  -3  -6   1       47.45       45.68      1.85 o 
  -2  -6   1        5.45        4.60      0.91 o 
  -1  -6   1      131.92      147.39      5.04 o 
   1  -6   1       60.32       67.16      2.38 o 
   2  -6   1      216.59      222.30      3.00 o 
   3  -6   1        9.86       10.99      0.75 o 
   4  -6   1       10.34       10.90      1.00 o 
   5  -6   1       62.83       48.67      2.12 o 
   6  -6   1        3.36        4.53      0.49 o 
   7  -6   1        5.48        6.56      0.65 o 
  -7  -5   1       76.38       73.31      2.02 o 
  -6  -5   1        7.27        7.07      0.75 o 
  -5  -5   1       69.09       61.19      2.56 o 
  -4  -5   1      221.03      221.39      3.09 o 
  -3  -5   1       73.12       74.21      3.15 o 
  -2  -5   1        0.86        0.61      0.38 o 
  -1  -5   1        0.36        4.51      0.82 o 
   0  -5   1        9.85        9.93      0.70 o 
   1  -5   1       39.98       52.21      1.95 o 
   2  -5   1      154.04      150.69      3.86 o 
   3  -5   1       32.51       35.37      1.49 o 
   4  -5   1       33.06       34.60      1.10 o 
   5  -5   1       24.81       24.21      1.13 o 
   6  -5   1       15.97       13.40      1.32 o 
   7  -5   1       25.83       26.34      1.07 o 
  -8  -4   1       57.74       53.84      1.32 o 
  -7  -4   1        0.64        0.68      0.30 o 
  -6  -4   1        0.18        0.67      0.25 o 
  -5  -4   1       10.49        9.41      0.58 o 
  -4  -4   1       92.92       99.38      3.50 o 
  -3  -4   1      107.85      122.34      3.62 o 
  -2  -4   1       47.55       49.26      2.23 o 
  -1  -4   1       10.73       12.42      0.64 o 
   0  -4   1       29.83       27.70      1.36 o 
   1  -4   1       32.55       34.31      0.88 o 
   2  -4   1      170.61      182.61      3.89 o 
   3  -4   1       13.49       10.67      1.08 o 
   4  -4   1        6.59        5.17      0.59 o 
   5  -4   1       40.38       35.32      1.33 o 
   6  -4   1       88.50       66.80      3.17 o 
   7  -4   1       32.05       26.04      1.22 o 
  -8  -3   1       13.99       15.94      0.79 o 
  -7  -3   1       19.35       16.95      1.09 o 
  -6  -3   1       23.77       26.66      1.19 o 
  -5  -3   1        0.01       -0.01      0.17 o 
  -4  -3   1      233.89      242.17      5.09 o 
  -3  -3   1       52.05       58.95      2.27 o 
  -2  -3   1      377.00      365.03      3.27 o 
  -1  -3   1       29.30       24.55      0.51 o 
   0  -3   1      158.24      156.33      2.03 o 
   1  -3   1      411.68      421.76      3.64 o 
   2  -3   1       14.67       11.29      0.52 o 
   3  -3   1      211.84      220.61      4.46 o 
   4  -3   1      109.12      106.03      3.46 o 
   5  -3   1        0.88        0.75      0.29 o 
   6  -3   1       45.82       31.87      2.30 o 
   7  -3   1      167.65      143.68      3.05 o 
   8  -3   1        3.86        3.95      0.60 o 
  -8  -2   1        1.10        0.64      0.22 o 
  -7  -2   1        5.30        5.35      0.64 o 
  -6  -2   1        0.08        0.59      0.35 o 
  -5  -2   1      133.47      127.48      4.71 o 
  -4  -2   1        8.63        9.09      0.61 o 
  -3  -2   1      136.61      139.76      4.11 o 
  -2  -2   1      887.96      896.27     11.85 o 
  -1  -2   1       64.63       66.60      0.85 o 
   0  -2   1       15.50       16.16      0.56 o 
   1  -2   1       83.76      100.10      1.70 o 
   3  -2   1      261.48      288.90      4.63 o 
   4  -2   1      161.24      161.61      3.95 o 
   5  -2   1      217.28      225.75      7.41 o 
   6  -2   1       98.61       96.10      2.69 o 
   7  -2   1        5.59        6.49      0.68 o 
   8  -2   1        0.01        0.18      0.31 o 
  -8  -1   1        1.04        1.49      0.28 o 
  -7  -1   1      277.66      270.91      3.43 o 
  -6  -1   1     1343.52     1320.07     13.17 o 
  -5  -1   1        5.63        4.21      0.55 o 
  -4  -1   1       36.79       32.84      1.70 o 
  -3  -1   1      968.09      990.92      5.08 o 
  -2  -1   1      131.68      135.30      2.36 o 
  -1  -1   1      826.90      810.15      2.01 o 
   0  -1   1      282.13      242.15      2.82 o 
   1  -1   1       32.81       37.31      0.96 o 
   2  -1   1      834.57      816.89      6.12 o 
   3  -1   1      368.21      390.74      3.55 o 
   4  -1   1       85.06       99.91      2.48 o 
   5  -1   1      215.66      210.23      4.53 o 
   6  -1   1        0.62        0.83      0.39 o 
   7  -1   1       10.48       10.08      1.28 o 
   8  -1   1        0.03        0.07      0.28 o 
  -8   0   1       40.94       43.57      1.84 o 
  -7   0   1       13.49       13.98      0.79 o 
  -6   0   1      936.69      920.15     11.54 o 
  -5   0   1      411.11      406.14      4.08 o 
  -4   0   1        3.37        3.62      0.48 o 
  -3   0   1      164.21      155.52      2.69 o 
  -2   0   1        3.24        8.70      0.38 o 
  -1   0   1      861.43      775.44      3.72 o 
   0   0   1      668.30      556.60      8.04 o 
   1   0   1       20.76       20.61      0.68 o 
   2   0   1      579.10      527.67      4.74 o 
   3   0   1      105.83      121.85      2.88 o 
   4   0   1        0.27        1.43      0.26 o 
   5   0   1      246.28      235.44      5.82 o 
   6   0   1      169.06      161.50      2.66 o 
   7   0   1       40.73       44.07      1.76 o 
   8   0   1       22.15       18.93      0.98 o 
  -8   1   1      128.90      131.16      3.28 o 
  -7   1   1       28.38       29.15      1.38 o 
  -6   1   1      486.50      501.51      8.88 o 
  -5   1   1       27.49       25.45      1.84 o 
  -4   1   1       36.70       46.79      1.95 o 
  -3   1   1      438.71      431.45      5.14 o 
  -2   1   1        0.25        0.24      0.13 o 
   0   1   1      199.02      190.67      1.78 o 
   1   1   1       25.52       20.82      1.36 o 
   2   1   1        0.09        0.36      0.21 o 
   3   1   1      161.29      154.06      3.30 o 
   4   1   1       92.30      100.00      1.47 o 
   5   1   1       52.37       50.61      1.69 o 
   6   1   1       95.99       93.25      2.02 o 
   7   1   1      152.84      155.75      3.34 o 
   8   1   1        0.50        0.89      0.23 o 
  -8   2   1      115.98      146.09      3.37 o 
  -7   2   1       27.73       27.07      1.99 o 
  -6   2   1       81.54       84.52      3.71 o 
  -5   2   1      181.64      173.17      3.32 o 
  -4   2   1       24.66       21.89      1.49 o 
  -3   2   1       57.50       72.14      2.33 o 
  -2   2   1      646.22      666.55      6.00 o 
  -1   2   1      817.17      750.39      5.24 o 
   0   2   1     1550.66     1379.14      5.72 o 
   1   2   1      427.63      435.11      2.68 o 
   2   2   1     1487.66     1345.91      8.03 o 
   3   2   1      157.00      161.45      1.38 o 
   4   2   1      320.86      314.87     10.20 o 
   5   2   1        0.21        0.29      0.24 o 
   6   2   1       90.02       86.58      2.03 o 
   7   2   1      116.08      115.03      4.27 o 
   8   2   1       75.08       84.97      2.22 o 
  -8   3   1       13.14       17.75      1.08 o 
  -7   3   1        6.82        6.72      1.02 o 
  -6   3   1        5.86        4.63      0.94 o 
  -5   3   1        4.28        4.78      0.59 o 
  -4   3   1       53.49       59.70      2.66 o 
  -3   3   1        4.01        5.56      0.74 o 
  -2   3   1     1005.57     1096.24      8.69 o 
  -1   3   1      373.59      355.32      4.19 o 
   0   3   1      329.32      306.15      3.21 o 
   1   3   1      429.53      439.70      2.91 o 
   2   3   1       12.37       14.04      0.68 o 
   3   3   1      116.21      126.78      2.18 o 
   4   3   1      627.83      655.22      5.59 o 
   5   3   1        5.81        4.03      0.43 o 
   6   3   1        2.72        3.86      0.55 o 
   7   3   1      456.02      464.94      9.02 o 
   8   3   1      243.45      251.51      3.80 o 
  -7   4   1        9.95        9.64      1.06 o 
  -6   4   1        0.05        0.22      0.35 o 
  -5   4   1        2.00        3.15      0.51 o 
  -4   4   1       53.89       63.62      1.67 o 
  -3   4   1      191.02      212.65      4.90 o 
  -2   4   1       17.73       19.50      1.30 o 
  -1   4   1      208.80      204.00      3.61 o 
   0   4   1       79.58       75.47      1.84 o 
   1   4   1      652.67      684.86      6.60 o 
   2   4   1      136.74      136.35      2.45 o 
   3   4   1       71.14       77.00      1.89 o 
   4   4   1        0.06        0.81      0.46 o 
   5   4   1        0.02        0.21      0.20 o 
   6   4   1      247.82      222.87      4.26 o 
   7   4   1      139.94      133.84      3.23 o 
   8   4   1       44.73       50.93      2.30 o 
  -7   5   1        4.18        3.71      0.58 o 
  -6   5   1       47.06       39.01      2.28 o 
  -5   5   1      461.57      378.37      5.48 o 
  -4   5   1        4.00        3.85      0.45 o 
  -3   5   1       12.54       11.68      1.25 o 
  -2   5   1       22.67       24.23      1.59 o 
  -1   5   1        1.43        1.20      0.36 o 
   0   5   1      982.76      973.87      7.41 o 
   1   5   1      184.43      221.31      2.55 o 
   2   5   1       23.29       19.71      1.27 o 
   3   5   1        0.13        0.24      0.21 o 
   4   5   1        0.57        0.27      0.31 o 
   5   5   1      181.67      185.63      3.07 o 
   6   5   1        3.46        3.63      0.58 o 
   7   5   1        6.60       11.06      0.92 o 
   8   5   1       25.53       20.50      1.37 o 
  -6   6   1       91.24       77.91      2.69 o 
  -5   6   1       68.96       59.83      2.10 o 
  -4   6   1       14.49       10.73      1.00 o 
  -3   6   1       51.98       51.78      2.28 o 
  -2   6   1      442.61      433.61      5.23 o 
  -1   6   1        9.13       10.51      1.01 o 
   0   6   1       47.84       48.20      1.81 o 
   1   6   1       12.48       10.99      1.13 o 
   2   6   1       49.62       55.88      2.61 o 
   3   6   1      244.71      242.34      5.40 o 
   4   6   1       67.47       58.24      1.69 o 
   5   6   1        0.40        1.55      1.10 o 
   6   6   1        3.07        3.47      0.55 o 
   7   6   1       27.76       29.20      1.95 o 
   8   6   1        2.94        3.28      0.51 o 
  -6   7   1        1.47        0.98      0.33 o 
  -5   7   1        2.70        2.74      0.74 o 
  -4   7   1       17.73       15.99      1.77 o 
  -3   7   1      215.46      213.50      4.45 o 
  -2   7   1      163.93      159.68      2.46 o 
  -1   7   1       31.86       30.16      1.13 o 
   0   7   1       64.77       77.78      3.29 o 
   1   7   1      152.36      169.17      4.66 o 
   2   7   1        2.25        1.88      0.31 o 
   3   7   1       19.37       18.02      1.16 o 
   4   7   1       31.95       29.42      2.19 o 
   5   7   1      224.95      237.77      6.20 o 
   6   7   1       42.32       38.26      2.37 o 
   7   7   1        9.62       12.54      1.14 o 
  -4   8   1        0.40        0.69      0.44 o 
  -3   8   1        4.76        4.82      0.90 o 
  -2   8   1       33.95       32.26      1.71 o 
  -1   8   1      577.59      566.13      5.41 o 
   0   8   1       17.57       20.36      1.03 o 
   1   8   1      225.28      215.20      4.25 o 
   2   8   1      115.39      113.37      2.99 o 
   3   8   1       16.68       16.71      1.13 o 
   4   8   1        0.02        0.17      0.22 o 
   5   8   1        0.27        0.44      0.40 o 
   6   8   1       24.25       26.57      1.78 o 
   7   8   1       12.81       16.27      1.07 o 
  -5   9   1       43.56       45.87      1.60 o 
  -4   9   1       11.89       16.23      1.46 o 
  -3   9   1      158.00      158.88      4.00 o 
  -2   9   1      144.36      146.66      3.47 o 
  -1   9   1      164.16      165.59      3.61 o 
   0   9   1        7.01        8.03      0.87 o 
   1   9   1       28.64       28.16      1.56 o 
   2   9   1       27.01       32.21      1.61 o 
   3   9   1      215.69      219.13      3.99 o 
   4   9   1       23.34       21.35      1.78 o 
   5   9   1       20.38       20.18      1.56 o 
   6   9   1        3.93        4.31      0.61 o 
  -3  10   1        4.57        4.77      0.50 o 
  -2  10   1      259.02      261.47      3.98 o 
  -1  10   1       90.05       97.07      2.44 o 
   0  10   1       27.69       26.92      2.05 o 
   1  10   1       66.50       72.33      2.28 o 
   2  10   1        0.13        0.02      0.22 o 
   3  10   1        6.77        6.70      0.66 o 
   4  10   1       66.65       72.85      2.76 o 
   5  10   1       68.22       70.91      2.29 o 
  -2  11   1        0.32        0.75      0.27 o 
  -1  11   1       83.58       89.70      2.98 o 
   0  11   1       64.90       61.54      2.57 o 
   1  11   1       15.49       13.75      1.20 o 
   2  11   1        5.50        8.26      0.86 o 
   3  11   1      216.18      210.52      6.17 o 
   4  11   1       98.67       90.82      2.11 o 
   0 -11   2        1.99        1.93      0.33 o 
   1 -11   2       49.45       50.12      1.60 o 
  -4 -10   2        7.96        7.55      0.67 o 
  -3 -10   2        0.64        0.88      0.34 o 
  -2 -10   2      137.09      142.39      3.88 o 
  -1 -10   2      133.21      129.24      2.52 o 
   0 -10   2       37.60       33.08      1.83 o 
   1 -10   2       23.14       23.67      1.59 o 
   2 -10   2        2.67        2.55      0.54 o 
   3 -10   2       56.65       60.50      2.21 o 
  -5  -9   2       31.78       32.79      1.47 o 
  -4  -9   2       89.93       95.21      3.12 o 
  -3  -9   2       30.34       29.72      1.98 o 
  -2  -9   2       41.29       45.51      2.64 o 
  -1  -9   2       15.05       12.76      0.96 o 
   0  -9   2        1.00        0.21      0.23 o 
   1  -9   2        6.78        6.01      0.97 o 
   2  -9   2       40.53       40.94      2.45 o 
   3  -9   2       38.55       37.33      2.26 o 
   4  -9   2        1.50        1.21      0.24 o 
  -6  -8   2       39.01       35.10      1.40 o 
  -5  -8   2       23.92       24.34      1.58 o 
  -4  -8   2      485.33      503.15      8.25 o 
  -3  -8   2      694.23      700.57     10.45 o 
  -2  -8   2       42.62       45.53      2.81 o 
  -1  -8   2        5.43        6.34      0.71 o 
   0  -8   2        0.79        1.62      0.40 o 
   1  -8   2       19.66       22.72      1.89 o 
   2  -8   2        0.78        0.79      0.31 o 
   3  -8   2       29.52       29.84      2.26 o 
   4  -8   2        0.79        0.74      0.46 o 
   5  -8   2        2.39        1.75      0.32 o 
  -6  -7   2       79.24       85.15      2.74 o 
  -5  -7   2       38.46       42.18      2.35 o 
  -4  -7   2      529.45      528.47      8.97 o 
  -3  -7   2       78.60       78.89      3.56 o 
  -2  -7   2      184.06      191.57      4.09 o 
  -1  -7   2       27.59       25.62      1.34 o 
   0  -7   2       54.25       53.41      2.01 o 
   1  -7   2      180.48      179.47      3.87 o 
   2  -7   2     1236.58     1243.01      9.61 o 
   3  -7   2      183.29      191.61      3.98 o 
   4  -7   2        7.59        8.52      1.27 o 
   5  -7   2        4.27        4.92      0.96 o 
   6  -7   2        0.47        0.07      0.26 o 
  -7  -6   2        0.70        0.38      0.25 o 
  -6  -6   2      342.42      316.39      4.00 o 
  -5  -6   2        3.54        3.87      0.80 o 
  -4  -6   2        0.09        0.62      0.39 o 
  -3  -6   2      112.97      116.64      3.01 o 
  -2  -6   2        9.87        9.69      0.88 o 
  -1  -6   2       44.11       46.94      1.93 o 
   1  -6   2      118.23      115.23      2.81 o 
   2  -6   2       14.69       16.10      0.81 o 
   3  -6   2     1620.92     1625.28      8.91 o 
   4  -6   2       82.47       78.36      2.61 o 
   5  -6   2      115.69      106.09      4.37 o 
   6  -6   2        3.51        3.46      0.71 o 
   7  -6   2        6.82        7.66      0.72 o 
  -7  -5   2       40.92       34.25      1.19 o 
  -6  -5   2      163.13      161.67      2.62 o 
  -5  -5   2       23.49       20.17      0.98 o 
  -4  -5   2       27.50       29.74      1.19 o 
  -3  -5   2        5.32        5.65      0.64 o 
  -2  -5   2       29.21       32.14      2.15 o 
  -1  -5   2        5.89       13.51      1.47 o 
   0  -5   2      106.12      127.46      4.72 o 
   1  -5   2      127.21      125.75      3.10 o 
   2  -5   2      107.46      105.56      3.28 o 
   3  -5   2      121.63      121.62      2.28 o 
   4  -5   2      184.72      189.54      3.11 o 
   5  -5   2       76.24       66.09      2.21 o 
   6  -5   2       87.51       83.51      2.34 o 
   7  -5   2      118.77      114.58      3.31 o 
  -7  -4   2        4.03        5.52      0.56 o 
  -6  -4   2      120.89      115.07      2.35 o 
  -5  -4   2       47.75       40.76      1.71 o 
  -4  -4   2        6.92        9.44      0.65 o 
  -3  -4   2        2.39        3.18      0.66 o 
  -2  -4   2        0.00        0.02      0.29 o 
  -1  -4   2      193.92      182.78      4.62 o 
   0  -4   2     3464.04     3184.86     20.57 o 
   1  -4   2      434.50      501.56      5.29 o 
   2  -4   2       40.74       33.33      1.71 o 
   3  -4   2       10.70        9.24      1.03 o 
   4  -4   2       10.12        9.45      0.56 o 
   5  -4   2        2.24        1.50      0.77 o 
   6  -4   2        0.03        0.69      0.32 o 
   7  -4   2       19.89       18.77      1.06 o 
  -8  -3   2        3.80        5.64      0.65 o 
  -7  -3   2       50.58       51.79      1.96 o 
  -6  -3   2       19.30       21.74      1.27 o 
  -5  -3   2        0.54        0.12      0.19 o 
  -4  -3   2      125.46      122.68      3.83 o 
  -3  -3   2       89.26       94.40      3.08 o 
  -2  -3   2       25.04       26.76      1.53 o 
  -1  -3   2       54.52       48.11      2.04 o 
   0  -3   2      667.46      660.86      8.22 o 
   1  -3   2      682.86      702.06      5.83 o 
   2  -3   2       93.16       98.63      2.31 o 
   3  -3   2      449.36      484.91      6.77 o 
   4  -3   2      104.27      118.24      3.75 o 
   5  -3   2        1.02        1.17      0.27 o 
   6  -3   2       27.57       18.84      1.24 o 
   7  -3   2       31.38       26.82      1.37 o 
   8  -3   2       16.17       17.76      1.06 o 
  -8  -2   2       35.87       43.16      1.84 o 
  -7  -2   2       19.09       19.58      1.09 o 
  -6  -2   2       57.91       60.59      2.12 o 
  -5  -2   2        1.33        1.51      0.29 o 
  -4  -2   2      170.91      163.89      4.13 o 
  -3  -2   2     1770.65     1922.90     12.51 o 
  -2  -2   2       31.20       44.48      1.71 o 
  -1  -2   2       73.83       73.53      2.09 o 
   0  -2   2       32.62       39.25      1.02 o 
   1  -2   2      552.79      554.31      4.92 o 
   2  -2   2       34.64       42.98      1.54 o 
   3  -2   2       59.44       64.06      2.32 o 
   4  -2   2      114.34       99.00      3.16 o 
   5  -2   2       15.82       13.57      0.93 o 
   6  -2   2      499.33      438.93      5.85 o 
   7  -2   2       41.46       30.45      1.49 o 
   8  -2   2        4.11        5.02      0.48 o 
  -8  -1   2        1.27        2.42      0.49 o 
  -7  -1   2        0.53        0.54      0.38 o 
  -6  -1   2       13.73       14.13      0.82 o 
  -5  -1   2      100.93       96.79      2.04 o 
  -4  -1   2       18.06       19.03      1.39 o 
  -3  -1   2      509.35      553.93      6.31 o 
  -2  -1   2      722.59      683.18      7.58 o 
  -1  -1   2      932.22      868.39      4.17 o 
   0  -1   2     2650.21     2106.85      9.24 o 
   1  -1   2     1802.70     1597.87      6.48 o 
   2  -1   2      478.97      468.24      4.82 o 
   3  -1   2      600.05      608.32      6.93 o 
   4  -1   2      160.30      164.61      2.81 o 
   5  -1   2        0.21        0.32      0.19 o 
   6  -1   2      332.33      344.54      5.05 o 
   7  -1   2       86.95       80.26      2.41 o 
   8  -1   2        3.73        4.80      0.80 o 
  -8   0   2        0.00        0.03      0.22 o 
  -7   0   2      126.60      122.81      2.78 o 
  -6   0   2      534.29      549.36      8.88 o 
  -5   0   2      441.51      427.86      4.35 o 
  -4   0   2        3.58        6.65      0.82 o 
  -3   0   2      261.13      263.66      6.20 o 
  -2   0   2        8.23       12.93      0.71 o 
  -1   0   2       47.70       35.21      0.59 o 
   0   0   2       24.00       19.32      0.54 o 
   1   0   2      908.61      843.08      5.06 o 
   2   0   2      996.28      899.02      6.70 o 
   3   0   2     1476.38     1441.98     10.54 o 
   4   0   2     1366.33     1363.35     12.36 o 
   5   0   2       44.22       46.57      1.60 o 
   6   0   2        2.43        3.54      0.35 o 
   7   0   2       65.93       64.23      1.69 o 
   8   0   2       19.56       19.56      1.52 o 
   9   0   2       97.78      103.79      2.23 o 
  -8   1   2        2.37        1.22      0.32 o 
  -7   1   2        6.38        6.91      0.67 o 
  -6   1   2       97.23      104.81      4.03 o 
  -5   1   2     1454.21     1445.35      8.14 o 
  -4   1   2      112.22      117.95      3.17 o 
  -3   1   2       29.23       27.49      1.36 o 
  -2   1   2      739.32      748.25      6.04 o 
  -1   1   2      925.98      799.78      5.33 o 
   0   1   2     2398.83     2075.49      8.00 o 
   1   1   2     1725.37     1306.87      7.64 o 
   2   1   2      155.28      124.48      2.78 o 
   3   1   2     1568.15     1362.95     10.87 o 
   4   1   2       53.99       43.46      2.28 o 
   5   1   2        4.74        2.35      0.48 o 
   6   1   2        3.48        3.52      0.37 o 
   7   1   2        1.51        1.71      0.39 o 
   8   1   2       70.47       71.24      2.72 o 
   9   1   2       67.80       82.58      2.14 o 
  -8   2   2        0.03        0.04      0.17 o 
  -7   2   2        0.92        0.75      0.27 o 
  -6   2   2        3.36        4.39      0.90 o 
  -5   2   2      103.40       99.79      3.83 o 
  -4   2   2       40.52       40.10      2.05 o 
  -3   2   2        0.94        1.40      0.36 o 
  -2   2   2      963.66      969.14      7.76 o 
  -1   2   2       64.96       49.34      1.49 o 
   0   2   2     2008.88     1866.31      8.11 o 
   2   2   2     2608.13     2362.27     78.64 o 
   3   2   2       27.44       24.21      0.85 o 
   4   2   2      231.36      216.11      3.01 o 
   5   2   2      133.71      137.99      3.98 o 
   6   2   2      217.44      208.47      4.00 o 
   7   2   2       30.14       30.33      1.46 o 
   8   2   2      196.01      209.79      3.59 o 
   9   2   2      132.06      147.30      2.89 o 
  -7   3   2      113.98      115.29      3.73 o 
  -6   3   2       50.69       51.38      2.91 o 
  -5   3   2        2.36        4.27      0.65 o 
  -4   3   2       66.62       74.64      3.51 o 
  -3   3   2      248.38      269.73      5.20 o 
  -2   3   2      115.53      121.84      3.07 o 
  -1   3   2       25.19       25.29      1.20 o 
   0   3   2      393.52      360.92      3.93 o 
   1   3   2     4591.53     4303.54     78.96 o 
   2   3   2      115.43      137.57      2.01 o 
   3   3   2        2.39        4.42      0.41 o 
   4   3   2        0.02        1.72      1.34 o 
   5   3   2       69.92       65.91      2.07 o 
   6   3   2      251.79      272.22      4.86 o 
   7   3   2      533.15      525.59      6.51 o 
   8   3   2      134.16      142.51      4.21 o 
   9   3   2       35.72       36.81      1.41 o 
  -7   4   2        3.69        4.76      0.73 o 
  -6   4   2       27.78       29.46      2.13 o 
  -5   4   2        0.19        0.87      0.45 o 
  -4   4   2       85.02       78.81      2.72 o 
  -3   4   2        5.77        7.02      0.93 o 
  -2   4   2      829.68      935.00      9.30 o 
  -1   4   2     1021.70     1021.79      8.46 o 
   0   4   2      290.23      288.85      3.90 o 
   1   4   2       60.22       74.16      2.99 o 
   2   4   2       15.33       16.55      0.89 o 
   3   4   2       80.30       85.96      1.98 o 
   4   4   2      112.63      105.15      2.37 o 
   5   4   2        6.38        5.09      0.42 o 
   6   4   2       31.28       35.01      1.68 o 
   7   4   2      912.81      916.29      8.57 o 
   8   4   2      175.91      173.89      4.46 o 
  -7   5   2       23.19       31.51      1.50 o 
  -6   5   2      105.68       95.37      3.50 o 
  -5   5   2        0.75        1.89      0.71 o 
  -4   5   2        1.50        1.22      0.30 o 
  -3   5   2      176.71      181.75      3.60 o 
  -2   5   2        0.16        0.90      0.36 o 
  -1   5   2      457.50      483.58      6.43 o 
   0   5   2       54.12       61.56      2.01 o 
   1   5   2        0.91        0.32      0.17 o 
   2   5   2      163.26      159.46      6.19 o 
   3   5   2      479.87      495.44      9.11 o 
   4   5   2      184.02      185.99      3.37 o 
   5   5   2       58.10       64.81      2.15 o 
   6   5   2      265.85      279.99      4.76 o 
   7   5   2       28.44       22.39      1.74 o 
   8   5   2        1.51        2.67      0.58 o 
  -6   6   2       12.16        7.72      0.85 o 
  -5   6   2      185.09      163.14      3.49 o 
  -4   6   2       14.78       12.39      1.39 o 
  -3   6   2       96.57       97.49      3.67 o 
  -2   6   2        0.00       -0.09      0.21 o 
  -1   6   2      261.14      247.90      5.02 o 
   0   6   2        1.82        2.15      0.44 o 
   1   6   2       54.60       68.78      2.86 o 
   2   6   2        0.83        1.72      0.35 o 
   3   6   2       10.97        7.88      0.72 o 
   4   6   2      104.97      113.34      3.95 o 
   5   6   2      195.17      198.20      4.36 o 
   6   6   2       47.14       44.67      2.68 o 
   7   6   2        4.25        4.35      0.83 o 
   8   6   2        0.47        0.06      0.20 o 
  -6   7   2        5.98        4.72      0.55 o 
  -5   7   2        0.04        0.19      0.30 o 
  -4   7   2       70.39       53.35      3.25 o 
  -3   7   2        4.25        2.98      0.86 o 
  -2   7   2       31.06       27.92      1.24 o 
  -1   7   2      206.92      196.32      3.02 o 
   0   7   2       59.17       65.75      2.12 o 
   1   7   2       15.14       18.29      1.11 o 
   2   7   2      106.14       98.73      5.54 o 
   3   7   2        1.27        1.33      0.36 o 
   4   7   2      553.44      559.32      8.32 o 
   5   7   2      306.51      312.33      7.05 o 
   6   7   2       17.27       20.40      1.77 o 
   7   7   2        0.11        0.12      0.26 o 
   8   7   2       27.42       27.37      1.19 o 
  -5   8   2        7.91        6.71      0.97 o 
  -4   8   2       10.51        6.45      1.12 o 
  -3   8   2        2.93        3.41      0.62 o 
  -2   8   2      218.81      212.88      5.32 o 
  -1   8   2      169.66      167.41      3.83 o 
   0   8   2        5.16        5.95      0.70 o 
   1   8   2      103.05      107.65      2.30 o 
   2   8   2      276.38      290.33      5.72 o 
   3   8   2        2.09        3.07      0.52 o 
   4   8   2       41.68       41.62      1.75 o 
   5   8   2        3.72        4.66      0.89 o 
   6   8   2        0.37        0.36      0.29 o 
   7   8   2       37.12       41.48      1.80 o 
  -4   9   2        0.32        1.74      0.52 o 
  -3   9   2      149.34      152.36      4.60 o 
  -2   9   2      127.75      130.50      3.36 o 
  -1   9   2       28.55       28.92      1.27 o 
   0   9   2      107.57      112.12      2.36 o 
   1   9   2       20.19       14.81      1.18 o 
   2   9   2       35.01       41.51      1.83 o 
   3   9   2       17.92       17.54      1.16 o 
   4   9   2        0.01        0.15      0.19 o 
   5   9   2       10.01        8.15      1.02 o 
   6   9   2       12.75       12.89      1.07 o 
  -3  10   2       92.51       95.42      3.14 o 
  -2  10   2       19.06       18.30      1.08 o 
  -1  10   2       34.70       36.21      1.57 o 
   0  10   2       62.77       68.95      3.36 o 
   1  10   2       12.53       13.85      0.99 o 
   2  10   2      288.38      290.90      4.41 o 
   3  10   2        5.08        6.94      0.67 o 
   4  10   2        8.95       10.41      0.71 o 
   5  10   2        0.08        0.19      0.23 o 
  -2  11   2      203.61      206.30      3.69 o 
  -1  11   2      181.21      198.63      4.49 o 
   0  11   2      127.19      130.28      3.85 o 
   1  11   2        1.22        0.65      0.36 o 
   2  11   2        0.32        0.58      0.30 o 
   3  11   2       75.40       77.17      1.64 o 
   4  11   2       29.78       22.92      1.03 o 
   1  12   2       15.03       16.62      0.97 o 
  -3 -10   3        5.28        4.60      0.54 o 
  -2 -10   3        3.81        3.80      0.58 o 
   0 -10   3       19.88       14.89      1.04 o 
   1 -10   3       12.78       15.08      1.12 o 
   2 -10   3        0.14        0.14      0.21 o 
   3 -10   3        4.70        5.53      0.59 o 
  -4  -9   3       41.41       45.73      1.83 o 
  -3  -9   3       49.12       49.66      2.26 o 
  -2  -9   3        2.36        1.62      0.49 o 
  -1  -9   3        0.00        0.07      0.33 o 
   0  -9   3        0.24        0.56      0.33 o 
   1  -9   3       14.29       12.61      1.27 o 
   2  -9   3      168.63      177.73      4.71 o 
   3  -9   3       16.43       17.19      1.43 o 
   4  -9   3        4.63        6.00      0.75 o 
  -5  -8   3        0.39        0.48      0.24 o 
  -4  -8   3      521.16      537.56      7.71 o 
  -3  -8   3        0.75        3.33      0.73 o 
  -2  -8   3       20.51       20.55      1.80 o 
  -1  -8   3      219.57      210.92      5.94 o 
   0  -8   3       21.18       21.50      1.28 o 
   1  -8   3       10.96       12.68      1.38 o 
   2  -8   3       24.93       26.97      2.03 o 
   3  -8   3        1.15        1.07      0.55 o 
   4  -8   3       21.11       22.44      0.94 o 
   5  -8   3        0.19        0.27      0.20 o 
  -6  -7   3        4.09        4.74      0.51 o 
  -5  -7   3       33.29       31.94      1.81 o 
  -4  -7   3       64.85       63.09      2.92 o 
  -3  -7   3       74.69       79.04      3.43 o 
  -2  -7   3      314.50      323.76      7.14 o 
  -1  -7   3       88.98       91.66      3.90 o 
   0  -7   3        2.99        3.12      0.50 o 
   1  -7   3        8.74        6.63      0.64 o 
   2  -7   3      268.27      260.92      4.90 o 
   3  -7   3      220.87      231.62      6.19 o 
   4  -7   3       31.98       35.84      2.46 o 
   5  -7   3       11.89       12.93      1.03 o 
   6  -7   3      211.29      229.35      4.12 o 
  -6  -6   3        6.92        9.37      0.88 o 
  -5  -6   3       18.05       16.10      0.99 o 
  -4  -6   3       84.06       84.09      2.50 o 
  -3  -6   3       30.60       31.12      1.66 o 
  -2  -6   3      134.21      136.72      3.55 o 
  -1  -6   3        7.13        7.86      0.65 o 
   0  -6   3       36.86       35.46      1.40 o 
   1  -6   3        1.30        1.30      0.31 o 
   2  -6   3       13.90       12.61      0.73 o 
   3  -6   3       58.00       57.10      1.68 o 
   4  -6   3      432.21      443.85      8.79 o 
   5  -6   3       39.83       37.46      2.54 o 
   6  -6   3        0.04        0.65      0.37 o 
   7  -6   3       18.05       22.56      1.19 o 
  -7  -5   3        0.49        2.01      0.35 o 
  -6  -5   3      149.82      132.90      2.26 o 
  -5  -5   3        0.19        0.46      0.20 o 
  -4  -5   3       81.02       75.97      2.33 o 
  -3  -5   3      224.30      222.15      4.28 o 
  -2  -5   3      231.61      212.15      3.75 o 
  -1  -5   3      272.27      268.71      6.45 o 
   0  -5   3       11.05       14.98      1.66 o 
   1  -5   3      219.83      218.91      6.58 o 
   2  -5   3        9.48        8.74      0.98 o 
   3  -5   3      176.97      172.96      2.78 o 
   4  -5   3     1020.50     1027.31     16.24 o 
   5  -5   3        7.27        8.77      0.81 o 
   6  -5   3        1.55        1.76      0.61 o 
   7  -5   3       35.85       37.72      1.90 o 
  -7  -4   3       19.38       16.58      1.23 o 
  -6  -4   3      218.69      199.03      3.96 o 
  -5  -4   3       56.67       44.30      1.77 o 
  -4  -4   3       11.42        9.09      0.66 o 
  -3  -4   3        2.73        2.99      0.69 o 
  -2  -4   3        6.53       11.08      1.21 o 
  -1  -4   3      324.43      318.50      6.36 o 
   0  -4   3       18.83       23.93      1.12 o 
   1  -4   3      144.23      147.70      3.34 o 
   2  -4   3       20.90       20.87      1.24 o 
   3  -4   3       25.62       31.21      1.92 o 
   4  -4   3       98.08       98.69      1.81 o 
   5  -4   3        1.60        1.33      0.36 o 
   6  -4   3       55.21       47.66      1.90 o 
   7  -4   3       12.92       10.99      1.17 o 
   8  -4   3       11.88       15.37      0.91 o 
  -7  -3   3        6.39        5.40      0.83 o 
  -6  -3   3       27.44       26.24      1.30 o 
  -5  -3   3        0.01       -0.02      0.21 o 
  -4  -3   3        1.26        0.11      0.25 o 
  -3  -3   3       25.99       28.31      1.77 o 
  -2  -3   3       67.39       67.02      2.56 o 
  -1  -3   3       10.93       13.13      1.15 o 
   0  -3   3      164.26      204.32     16.75 o 
   1  -3   3        0.00        0.29      0.21 o 
   2  -3   3      434.37      462.95      5.69 o 
   3  -3   3      519.16      494.60      6.32 o 
   4  -3   3        2.84        2.54      0.61 o 
   5  -3   3        0.53        1.10      0.31 o 
   6  -3   3       15.07       14.32      1.09 o 
   7  -3   3       21.34       21.75      1.23 o 
   8  -3   3       53.41       67.10      2.21 o 
  -8  -2   3       53.92       62.00      1.80 o 
  -7  -2   3       61.93       62.13      2.76 o 
  -6  -2   3        0.65        1.87      0.66 o 
  -5  -2   3       22.51       18.93      1.21 o 
  -4  -2   3       71.11       80.87      2.48 o 
  -3  -2   3      300.03      312.12      5.50 o 
  -2  -2   3      208.15      217.75      4.09 o 
  -1  -2   3       22.74       24.35      0.92 o 
   0  -2   3      308.67      300.04      3.16 o 
   1  -2   3       10.09       13.32      0.90 o 
   2  -2   3        1.43        1.87      0.35 o 
   3  -2   3      238.18      262.57      4.74 o 
   4  -2   3        0.60        0.61      0.35 o 
   5  -2   3       67.82       68.99      2.13 o 
   6  -2   3       13.73       10.92      1.21 o 
   7  -2   3       12.19        5.92      0.70 o 
   8  -2   3       21.97       21.06      1.36 o 
  -8  -1   3       79.16       88.30      2.19 o 
  -7  -1   3       77.66       76.39      3.11 o 
  -6  -1   3       52.20       55.18      3.12 o 
  -5  -1   3       14.93       15.41      0.85 o 
  -4  -1   3       31.63       27.94      1.77 o 
  -3  -1   3       69.64       86.02      2.68 o 
  -2  -1   3       58.77       63.94      1.28 o 
  -1  -1   3       79.54       82.93      1.47 o 
   0  -1   3      697.83      663.19      5.84 o 
   1  -1   3      333.27      341.78      3.20 o 
   2  -1   3        0.52        0.74      0.23 o 
   3  -1   3       60.66       70.63      2.42 o 
   4  -1   3       43.44       40.18      2.21 o 
   5  -1   3      139.52      134.92      2.82 o 
   6  -1   3       62.93       65.45      2.25 o 
   7  -1   3        4.76        6.84      0.75 o 
   8  -1   3      180.38      171.58      3.98 o 
  -8   0   3       40.04       36.66      1.32 o 
  -7   0   3       71.74       67.13      1.90 o 
  -6   0   3       17.50       17.75      1.58 o 
  -5   0   3      111.00      113.14      2.32 o 
  -4   0   3        3.85        3.26      0.62 o 
  -3   0   3      222.46      254.44      5.07 o 
  -2   0   3      487.99      464.25      3.47 o 
  -1   0   3      125.78      121.49      1.64 o 
   1   0   3     1698.67     1395.41      7.36 o 
   2   0   3      232.31      218.80      3.57 o 
   3   0   3      115.06      102.79      3.01 o 
   4   0   3      304.97      311.04      6.18 o 
   5   0   3      220.26      197.77      3.43 o 
   6   0   3      466.48      458.74      4.98 o 
   7   0   3      149.32      155.10      3.40 o 
   9   0   3        0.12        0.29      0.20 o 
  -7   1   3        1.41        1.96      0.37 o 
  -6   1   3       32.98       31.50      2.17 o 
  -5   1   3     2315.69     2225.76     14.70 o 
  -4   1   3        4.97        7.04      1.51 o 
  -3   1   3       27.19       29.02      1.50 o 
  -2   1   3      220.87      247.01      3.88 o 
  -1   1   3        7.40       10.17      0.46 o 
   0   1   3     4764.92     3829.28     13.34 o 
   1   1   3      580.92      474.06      5.08 o 
   2   1   3      241.87      199.42      3.85 o 
   3   1   3     1496.56     1281.03     11.24 o 
   4   1   3       15.77       14.85      1.43 o 
   5   1   3       12.51       16.11      0.93 o 
   6   1   3       70.17       69.33      1.60 o 
   7   1   3        0.10        0.32      0.18 o 
   9   1   3        2.55        3.22      0.49 o 
  -7   2   3       21.05       22.93      1.05 o 
  -6   2   3      133.71      135.60      4.59 o 
  -5   2   3     1227.30     1238.29      9.29 o 
  -4   2   3      345.90      350.23      3.89 o 
  -3   2   3      268.13      278.19      5.11 o 
  -2   2   3       15.04       19.39      1.20 o 
  -1   2   3        8.90        6.62      0.63 o 
   0   2   3      490.67      482.50      3.75 o 
   1   2   3      171.68      177.01      2.34 o 
   2   2   3      139.61      149.83      3.79 o 
   3   2   3      120.95      126.05      6.76 o 
   4   2   3      108.24      119.41      3.90 o 
   5   2   3      130.90      140.58      3.89 o 
   6   2   3        5.18        6.51      0.50 o 
   7   2   3        0.67        0.26      0.40 o 
   8   2   3        1.09        1.13      0.45 o 
   9   2   3        1.82        4.14      0.55 o 
  -7   3   3      103.26      109.85      3.35 o 
  -6   3   3       10.28       10.52      1.29 o 
  -5   3   3       34.19       43.79      2.67 o 
  -4   3   3      111.52      113.40      2.75 o 
  -3   3   3      289.83      314.69      5.89 o 
  -2   3   3       28.23       25.36      1.50 o 
  -1   3   3      217.07      219.67      3.90 o 
   0   3   3     1351.53     1340.03      4.37 o 
   2   3   3        2.04        1.58      0.33 o 
   3   3   3       23.32       22.66      0.84 o 
   4   3   3      439.71      430.68      4.36 o 
   5   3   3       15.02       12.21      1.64 o 
   6   3   3      468.27      450.16      7.35 o 
   7   3   3        1.15        0.40      0.40 o 
   8   3   3        5.78        7.05      0.99 o 
   9   3   3       13.10       13.99      0.94 o 
  -7   4   3      197.78      245.53      4.53 o 
  -6   4   3       59.51       54.87      2.80 o 
  -5   4   3       95.11       90.76      3.81 o 
  -4   4   3        3.43        4.36      0.48 o 
  -3   4   3        1.99        1.84      0.51 o 
  -2   4   3        3.63        3.14      0.59 o 
  -1   4   3      571.07      588.80      6.91 o 
   0   4   3       27.55       23.90      1.27 o 
   1   4   3      141.49      139.82      2.88 o 
   2   4   3      128.95      123.81      7.81 o 
   3   4   3      546.60      573.84     13.96 o 
   4   4   3        0.02        0.45      0.41 o 
   5   4   3      101.76      101.05      2.89 o 
   6   4   3       12.71       13.22      0.89 o 
   7   4   3       73.63       70.40      2.38 o 
   8   4   3        8.76        5.60      0.86 o 
   9   4   3        6.76        7.49      0.63 o 
  -7   5   3        0.48        1.25      0.30 o 
  -6   5   3        0.79        0.99      0.41 o 
  -5   5   3        4.66        3.61      0.57 o 
  -4   5   3        0.66        0.29      0.31 o 
  -3   5   3      266.22      275.03      3.83 o 
  -2   5   3      370.39      377.41      6.79 o 
  -1   5   3      171.31      181.83      4.19 o 
   0   5   3       20.61       19.78      1.26 o 
   1   5   3       55.91       57.43      1.96 o 
   2   5   3      811.08      904.63     14.16 o 
   3   5   3      418.73      437.42      8.91 o 
   4   5   3       85.37       77.49      4.06 o 
   5   5   3        0.29        0.48      0.27 o 
   6   5   3       64.12       62.08      2.24 o 
   7   5   3       43.85       45.87      2.63 o 
   8   5   3      205.46      201.12      4.58 o 
  -6   6   3        1.82        1.10      0.34 o 
  -5   6   3        7.07        8.24      0.98 o 
  -4   6   3        3.96        2.51      0.49 o 
  -3   6   3        3.53        4.08      0.49 o 
  -2   6   3       79.79       72.83      2.37 o 
  -1   6   3      260.55      263.01      5.43 o 
   0   6   3      177.73      168.66      3.91 o 
   1   6   3       34.90       37.89      1.32 o 
   2   6   3       14.11       17.59      1.67 o 
   3   6   3      174.39      178.80      5.80 o 
   4   6   3      121.65      114.47      3.02 o 
   5   6   3      231.60      235.85      5.91 o 
   6   6   3        2.57        2.22      0.66 o 
   7   6   3       94.86       95.40      3.57 o 
   8   6   3      145.63      144.84      3.49 o 
  -5   7   3       37.95       36.69      1.40 o 
  -4   7   3      265.27      222.64      6.74 o 
  -3   7   3        7.98        7.46      1.29 o 
  -2   7   3        3.05        3.09      0.45 o 
  -1   7   3       94.44       91.04      2.75 o 
   0   7   3       19.44       19.97      0.94 o 
   1   7   3      374.37      377.13      5.21 o 
   2   7   3        0.69        1.07      0.30 o 
   3   7   3      266.82      271.22      5.29 o 
   4   7   3        2.64        2.77      0.50 o 
   5   7   3       48.98       52.09      2.85 o 
   6   7   3       39.97       44.28      2.55 o 
   7   7   3        0.64        0.90      0.39 o 
   8   7   3       23.77       21.49      1.11 o 
  -5   8   3      113.05      103.01      3.55 o 
  -4   8   3       67.45       56.47      3.17 o 
  -3   8   3       26.65       25.23      2.27 o 
  -2   8   3      147.96      149.52      3.15 o 
  -1   8   3       76.99       77.95      2.73 o 
   0   8   3       50.37       47.12      2.04 o 
   1   8   3       13.56       14.08      0.86 o 
   2   8   3        6.54        7.66      0.77 o 
   3   8   3        5.05        4.57      0.72 o 
   4   8   3       79.72       86.49      2.54 o 
   5   8   3        8.31        8.13      0.75 o 
   6   8   3       28.46       28.78      1.87 o 
   7   8   3        0.99        1.57      0.38 o 
  -4   9   3       27.96       28.54      1.91 o 
  -3   9   3       47.30       46.53      2.74 o 
  -2   9   3      161.54      163.00      3.77 o 
  -1   9   3       25.49       25.43      1.24 o 
   0   9   3        0.01       -0.14      0.27 o 
   1   9   3      107.18      106.60      2.92 o 
   2   9   3      182.07      180.50      5.56 o 
   3   9   3        1.23        1.43      0.38 o 
   4   9   3        7.32        6.51      0.68 o 
   5   9   3        0.14        0.42      0.48 o 
   6   9   3        2.57        2.58      0.48 o 
  -3  10   3       33.95       35.91      1.94 o 
  -2  10   3        1.45        2.48      0.42 o 
  -1  10   3        1.30        1.69      0.40 o 
   0  10   3      102.08       98.68      2.10 o 
   1  10   3       29.52       27.58      1.36 o 
   2  10   3       83.98       75.07      3.39 o 
   3  10   3      105.15      112.34      3.90 o 
   4  10   3        5.05        4.95      0.51 o 
   5  10   3        0.12        0.15      0.23 o 
  -2  11   3       52.61       52.05      1.76 o 
  -1  11   3       69.98       68.59      1.65 o 
   0  11   3      142.98      144.48      4.07 o 
   1  11   3        2.99        3.53      0.68 o 
   2  11   3        1.44        0.55      0.30 o 
   3  11   3       55.15       56.41      2.26 o 
   4  11   3      128.31      122.55      2.69 o 
   1  12   3        3.39        4.17      0.51 o 
   2  12   3        9.63       11.24      0.79 o 
   1 -10   4        2.98        2.43      0.35 o 
   2 -10   4        0.77        1.09      0.25 o 
  -3  -9   4        5.55        7.13      0.72 o 
  -2  -9   4       84.89       82.10      2.78 o 
  -1  -9   4       55.76       61.94      2.63 o 
   0  -9   4        8.66        5.81      0.70 o 
   1  -9   4       91.32      100.91      3.14 o 
   2  -9   4        1.81        1.64      0.44 o 
   3  -9   4        0.01       -0.06      0.21 o 
  -4  -8   4      119.49      116.42      2.95 o 
  -3  -8   4       24.56       24.22      1.62 o 
  -2  -8   4        1.06        1.58      0.52 o 
  -1  -8   4       39.48       37.58      2.33 o 
   0  -8   4      273.22      253.48      7.90 o 
   1  -8   4      329.63      292.34      4.48 o 
   2  -8   4       28.78       30.93      1.50 o 
   3  -8   4       37.41       37.78      1.64 o 
   4  -8   4       11.25       13.80      1.71 o 
  -5  -7   4       22.65       21.99      1.18 o 
  -4  -7   4        0.16        0.38      0.31 o 
  -3  -7   4        4.09        4.56      0.56 o 
  -2  -7   4       64.74       65.07      2.15 o 
  -1  -7   4       66.99       68.19      2.29 o 
   0  -7   4       23.27       20.38      1.01 o 
   1  -7   4       44.81       34.50      1.68 o 
   2  -7   4      202.40      201.53      4.24 o 
   3  -7   4      312.26      321.79      5.48 o 
   4  -7   4       44.36       46.04      1.71 o 
   5  -7   4       10.88       10.14      0.75 o 
   6  -7   4      162.40      172.35      6.56 o 
  -5  -6   4       28.50       27.34      1.38 o 
  -4  -6   4       10.27       11.15      0.86 o 
  -3  -6   4     1344.58     1310.35      9.69 o 
  -2  -6   4     1640.23     1576.83     10.77 o 
  -1  -6   4       12.16        9.79      0.75 o 
   0  -6   4       39.33       38.66      1.35 o 
   1  -6   4       47.38       43.03      1.51 o 
   2  -6   4       32.03       28.80      2.02 o 
   3  -6   4       61.64       62.33      3.14 o 
   4  -6   4        5.66        6.85      1.11 o 
   5  -6   4        1.85        0.64      0.27 o 
   6  -6   4       17.43       28.52      1.70 o 
   7  -6   4       70.30       80.03      1.99 o 
  -6  -5   4       52.03       55.06      2.26 o 
  -5  -5   4       27.82       26.22      1.24 o 
  -4  -5   4       63.53       67.97      2.16 o 
  -3  -5   4      267.69      273.51      4.35 o 
  -2  -5   4      479.90      469.59      4.71 o 
  -1  -5   4      246.10      247.29      3.40 o 
   0  -5   4      308.35      339.21      7.78 o 
   1  -5   4       34.94       30.37      1.17 o 
   2  -5   4       50.21       50.03      2.22 o 
   3  -5   4      463.24      463.05      5.76 o 
   4  -5   4      702.87      689.88     10.54 o 
   5  -5   4       34.85       35.64      1.69 o 
   6  -5   4        0.24        2.55      0.65 o 
   7  -5   4        7.29        5.94      0.75 o 
  -7  -4   4        1.75        1.17      0.29 o 
  -6  -4   4       34.87       29.06      1.30 o 
  -5  -4   4      370.71      315.15      7.06 o 
  -4  -4   4       55.52       47.39      1.80 o 
  -3  -4   4      162.16      163.42      2.67 o 
  -2  -4   4       47.58       47.64      2.57 o 
  -1  -4   4        4.40        2.99      0.70 o 
   0  -4   4       43.37       47.22      1.68 o 
   1  -4   4      136.23      149.24      3.81 o 
   2  -4   4      313.94      331.39      5.60 o 
   3  -4   4      796.94      826.80      9.95 o 
   4  -4   4     1363.44     1353.71     18.67 o 
   5  -4   4      115.20      111.99      3.01 o 
   6  -4   4        9.60       10.28      1.33 o 
   7  -4   4        0.99        0.41      0.31 o 
   8  -4   4        0.86        1.72      0.33 o 
  -7  -3   4       44.04       45.32      1.90 o 
  -6  -3   4        0.00        0.44      0.41 o 
  -5  -3   4      182.49      160.20      5.18 o 
  -4  -3   4        6.33        2.91      0.48 o 
  -3  -3   4        0.18        0.31      0.21 o 
  -2  -3   4       91.83       91.94      3.22 o 
  -1  -3   4       30.55       28.29      1.78 o 
   0  -3   4       71.32       77.99      1.97 o 
   1  -3   4      222.22      244.65      4.64 o 
   2  -3   4      273.34      276.49      4.94 o 
   3  -3   4       11.09       11.92      1.08 o 
   4  -3   4      286.69      283.55      5.15 o 
   5  -3   4       56.22       54.93      1.43 o 
   6  -3   4       23.18       19.35      1.80 o 
   7  -3   4        5.05        5.07      0.89 o 
   8  -3   4       18.60       19.19      1.22 o 
  -7  -2   4       35.38       41.54      2.01 o 
  -6  -2   4        7.39        5.98      1.03 o 
  -5  -2   4       64.06       65.06      3.37 o 
  -4  -2   4       14.96       12.53      1.28 o 
  -3  -2   4       90.86       94.77      3.20 o 
  -2  -2   4       81.52       77.69      2.67 o 
  -1  -2   4       33.99       34.64      1.21 o 
   0  -2   4       25.35       31.33      1.13 o 
   1  -2   4     1051.22     1164.11      6.93 o 
   2  -2   4      160.26      216.17      5.79 o 
   3  -2   4        1.93        0.86      0.31 o 
   4  -2   4       98.09       97.29      3.47 o 
   5  -2   4       11.22       11.21      0.73 o 
   6  -2   4      146.84      165.05      3.66 o 
   7  -2   4       86.76       81.45      3.48 o 
   8  -2   4       44.78       42.55      2.00 o 
  -7  -1   4        0.65       -0.09      0.27 o 
  -6  -1   4       21.20       24.65      2.04 o 
  -5  -1   4       30.34       28.77      2.25 o 
  -4  -1   4        0.00        0.48      0.32 o 
  -3  -1   4      118.94      122.74      3.45 o 
  -2  -1   4      255.94      284.42      4.65 o 
  -1  -1   4      136.94      148.03      2.20 o 
   0  -1   4      589.79      578.34      4.24 o 
   1  -1   4     1279.60     1296.69      5.43 o 
   2  -1   4      495.41      524.85      5.53 o 
   3  -1   4        9.16        6.62      0.78 o 
   4  -1   4      147.97      138.23      4.16 o 
   5  -1   4        1.12        2.03      0.34 o 
   6  -1   4       59.05       57.90      2.15 o 
   7  -1   4       55.22       44.76      2.63 o 
   8  -1   4       13.17       11.19      1.09 o 
  -7   0   4        7.00        7.07      0.87 o 
  -6   0   4        2.90        3.70      0.71 o 
  -5   0   4      106.44      113.71      2.99 o 
  -4   0   4       42.71       45.99      1.39 o 
  -3   0   4      153.69      151.68      3.65 o 
  -2   0   4     1872.02     1927.13     26.98 o 
  -1   0   4     1226.21     1255.35      6.18 o 
   0   0   4     1381.20     1309.04      7.51 o 
   1   0   4       10.59       13.04      0.78 o 
   2   0   4       36.57       30.66      1.43 o 
   3   0   4      173.46      152.59      3.80 o 
   4   0   4       17.33       14.89      1.44 o 
   5   0   4      515.37      497.10      5.52 o 
   6   0   4       52.58       53.98      1.75 o 
   7   0   4      199.41      173.14      5.13 o 
   8   0   4       56.34       47.36      2.26 o 
   9   0   4        7.26        7.90      0.69 o 
  -7   1   4       26.45       24.95      1.04 o 
  -6   1   4      453.05      480.72      8.09 o 
  -5   1   4        0.69        2.11      0.84 o 
  -4   1   4       82.29       82.91      1.86 o 
  -3   1   4       17.79       21.48      2.57 o 
  -2   1   4      174.72      199.78      8.83 o 
  -1   1   4       32.27       37.39      0.78 o 
   0   1   4      565.09      559.52      2.85 o 
   1   1   4      930.37      888.36      7.33 o 
   2   1   4       39.33       31.33      1.61 o 
   3   1   4       22.35       18.00      1.42 o 
   4   1   4      225.08      206.79      5.49 o 
   5   1   4      234.12      226.44      6.61 o 
   6   1   4        8.66        9.55      0.62 o 
   7   1   4       94.36       98.42      3.82 o 
   8   1   4        0.67        0.51      0.31 o 
   9   1   4       30.22       38.04      1.56 o 
  -7   2   4        6.89        6.51      0.51 o 
  -6   2   4      216.31      221.12      5.56 o 
  -5   2   4      335.90      347.10      7.53 o 
  -4   2   4      339.34      334.13      3.22 o 
  -3   2   4      155.61      167.89      4.22 o 
  -2   2   4      241.72      244.72      4.62 o 
  -1   2   4        9.98       10.42      0.51 o 
   0   2   4       12.45       13.75      0.38 o 
   1   2   4       48.77       46.74      1.32 o 
   2   2   4      233.71      190.74      4.37 o 
   3   2   4       67.55       58.10      2.77 o 
   4   2   4      358.96      324.39      7.43 o 
   5   2   4      529.54      540.93     10.74 o 
   6   2   4        3.82        3.34      0.46 o 
   7   2   4        4.21        3.13      0.72 o 
   9   2   4        2.82        4.72      0.58 o 
  -7   3   4       13.57       13.30      1.04 o 
  -6   3   4       29.24       30.20      2.07 o 
  -5   3   4       16.91       17.78      1.73 o 
  -4   3   4      580.50      584.06      5.97 o 
  -3   3   4      427.22      462.21      7.54 o 
  -2   3   4      237.19      248.62      5.04 o 
  -1   3   4      306.59      321.36      5.23 o 
   0   3   4      217.17      221.01      2.93 o 
   1   3   4      296.01      349.24      3.76 o 
   2   3   4       68.38       85.37      3.16 o 
   3   3   4      558.99      584.17      9.49 o 
   4   3   4      661.62      682.85     11.43 o 
   5   3   4       50.95       57.08      2.13 o 
   6   3   4        0.06        0.17      0.31 o 
   8   3   4       14.54       12.16      1.26 o 
   9   3   4       24.40       20.91      1.14 o 
  -7   4   4       65.02       67.29      2.03 o 
  -6   4   4        2.41        2.98      0.65 o 
  -5   4   4       64.36       67.33      3.25 o 
  -4   4   4      224.46      224.55      4.13 o 
  -3   4   4       48.46       47.18      1.78 o 
  -2   4   4       61.23       67.07      2.85 o 
  -1   4   4       75.81       72.53      2.67 o 
   0   4   4      333.12      321.93      5.06 o 
   1   4   4     1237.95     1310.74     10.02 o 
   2   4   4     3100.37     3421.17     20.84 o 
   3   4   4      654.83      750.95     11.41 o 
   4   4   4       11.07       12.98      1.69 o 
   5   4   4       26.75       23.42      1.92 o 
   6   4   4       28.37       24.69      1.33 o 
   7   4   4        8.13       10.55      1.31 o 
   8   4   4       25.83       21.33      1.59 o 
   9   4   4       59.79       56.80      1.71 o 
  -6   5   4       76.89       87.01      2.98 o 
  -5   5   4       15.08       12.54      1.36 o 
  -4   5   4       97.63       92.34      6.68 o 
  -3   5   4        0.10        0.14      0.17 o 
  -2   5   4       18.03       20.51      1.69 o 
  -1   5   4      258.40      262.23      5.39 o 
   0   5   4        0.27        0.37      0.27 o 
   1   5   4      716.99      707.74      7.62 o 
   2   5   4     2231.60     2540.60     18.95 o 
   3   5   4      625.07      735.10     11.68 o 
   4   5   4        2.29        3.36      0.95 o 
   5   5   4       46.48       44.16      1.84 o 
   6   5   4       87.90       90.34      3.68 o 
   7   5   4       53.60       63.66      3.01 o 
   8   5   4      120.44      103.24      3.24 o 
  -6   6   4       74.64       81.61      2.34 o 
  -5   6   4       63.13       55.41      1.94 o 
  -4   6   4        1.14        0.14      0.47 o 
  -3   6   4       20.34       20.03      1.30 o 
  -2   6   4      224.12      228.06      7.89 o 
  -1   6   4        3.03        5.85      0.67 o 
   0   6   4      341.63      340.66      5.93 o 
   1   6   4      138.79      144.97      4.30 o 
   2   6   4        9.91        8.73      1.20 o 
   3   6   4        7.30        6.91      1.19 o 
   4   6   4       70.22       69.08      2.84 o 
   5   6   4      249.95      241.19      4.58 o 
   6   6   4        2.28        1.86      0.54 o 
   7   6   4       57.26       56.72      2.69 o 
   8   6   4      305.44      308.59      4.98 o 
  -5   7   4      104.66       95.20      4.11 o 
  -4   7   4       37.66       36.55      1.57 o 
  -3   7   4       11.62       10.27      1.54 o 
  -2   7   4      514.97      480.30     10.50 o 
  -1   7   4      268.32      273.52      3.91 o 
   0   7   4      353.46      355.16      4.15 o 
   1   7   4       16.29       15.62      1.11 o 
   2   7   4       61.09       59.25      2.18 o 
   3   7   4       75.40       82.41      2.67 o 
   4   7   4        0.67        1.67      0.38 o 
   5   7   4      152.34      149.85      4.56 o 
   6   7   4       37.58       41.93      1.65 o 
   7   7   4      171.32      166.88      4.16 o 
   8   7   4        0.35        0.24      0.18 o 
  -4   8   4       17.10       15.88      1.64 o 
  -3   8   4        7.96        8.66      1.39 o 
  -2   8   4       14.43       13.21      1.75 o 
  -1   8   4      100.45       93.33      3.09 o 
   0   8   4      137.85      134.52      6.27 o 
   1   8   4        1.12        0.67      0.24 o 
   2   8   4       46.81       38.83      1.82 o 
   3   8   4        2.98        3.72      0.85 o 
   4   8   4        2.82        3.55      0.80 o 
   5   8   4        8.43        8.72      0.78 o 
   6   8   4      122.48      119.92      2.50 o 
   7   8   4      218.90      230.66      4.03 o 
  -4   9   4       17.48       21.51      1.55 o 
  -3   9   4       25.38       22.67      1.91 o 
  -2   9   4        0.85        0.64      0.48 o 
  -1   9   4       27.38       26.88      1.59 o 
   0   9   4       29.11       28.44      1.64 o 
   1   9   4      117.47      110.76      3.11 o 
   2   9   4        5.86        4.45      0.62 o 
   3   9   4       16.30       14.46      1.57 o 
   4   9   4       16.07       18.35      1.67 o 
   5   9   4       35.07       37.10      1.40 o 
   6   9   4       37.24       36.41      1.59 o 
  -3  10   4       45.29       37.93      1.91 o 
  -2  10   4       30.68       30.22      1.94 o 
  -1  10   4        3.05        1.71      0.38 o 
   0  10   4       29.40       28.15      1.17 o 
   1  10   4        5.56        5.02      0.63 o 
   2  10   4       17.29       17.05      1.06 o 
   3  10   4       26.01       28.54      2.04 o 
   4  10   4       45.26       48.49      2.39 o 
   5  10   4       12.14       15.32      1.11 o 
  -2  11   4       76.23       72.37      2.04 o 
  -1  11   4      102.20      103.08      1.92 o 
   0  11   4       26.40       29.40      1.11 o 
   1  11   4      112.79      110.76      3.58 o 
   2  11   4        0.30        0.11      0.26 o 
   3  11   4       63.48       66.92      2.55 o 
   4  11   4        1.60        0.99      0.31 o 
   1  12   4       63.29       67.15      1.91 o 
   2  12   4        3.23        4.64      0.52 o 
   1  -9   5        0.39        0.63      0.25 o 
   2  -9   5        6.92        8.43      0.77 o 
  -3  -8   5       10.85       11.24      0.89 o 
  -2  -8   5       36.22       34.81      1.83 o 
  -1  -8   5        0.03        0.27      0.21 o 
   0  -8   5       24.70       25.36      1.78 o 
   1  -8   5        2.79        1.50      0.33 o 
   2  -8   5        9.40       10.00      0.79 o 
   3  -8   5        1.04        0.73      0.25 o 
   4  -8   5        2.87        2.99      0.38 o 
  -4  -7   5       87.31       91.31      2.65 o 
  -3  -7   5       23.22       22.40      1.09 o 
  -2  -7   5       18.67       20.64      1.16 o 
  -1  -7   5       14.23       14.15      1.06 o 
   0  -7   5       17.56       15.93      1.13 o 
   1  -7   5       47.75       47.97      1.90 o 
   2  -7   5      145.25      165.14      6.22 o 
   3  -7   5       78.16       84.84      3.46 o 
   4  -7   5        6.30        6.57      0.73 o 
   5  -7   5        3.20        3.38      0.42 o 
  -5  -6   5       10.62       10.41      0.92 o 
  -4  -6   5       77.43       80.93      3.15 o 
  -3  -6   5      386.22      401.48      5.07 o 
  -2  -6   5        2.46        3.52      0.63 o 
  -1  -6   5        7.29       10.59      2.83 o 
   0  -6   5      164.05      160.24      3.59 o 
   1  -6   5        5.15        5.45      0.68 o 
   2  -6   5       48.36       48.40      2.11 o 
   3  -6   5       25.03       26.75      2.04 o 
   4  -6   5        9.34        9.45      0.82 o 
   5  -6   5      109.65      111.98      3.46 o 
   6  -6   5        7.15        8.99      0.85 o 
  -5  -5   5       31.12       31.43      1.93 o 
  -4  -5   5        7.03        6.31      1.02 o 
  -3  -5   5      144.87      146.52      4.91 o 
  -2  -5   5      193.89      199.87      3.71 o 
  -1  -5   5        4.29        4.07      0.48 o 
   0  -5   5        4.95        7.09      0.98 o 
   1  -5   5        0.28        0.60      0.19 o 
   2  -5   5       44.06       39.77      1.54 o 
   3  -5   5        0.00       -0.04      0.19 o 
   4  -5   5       77.84       77.99      2.38 o 
   5  -5   5      123.33      130.99      3.10 o 
   6  -5   5        7.71        7.43      0.96 o 
   7  -5   5      238.76      273.70      4.44 o 
  -6  -4   5       13.57       12.32      0.71 o 
  -5  -4   5        0.28       -0.14      0.21 o 
  -4  -4   5       66.29       69.02      3.39 o 
  -3  -4   5        3.42        4.15      0.91 o 
  -2  -4   5      117.57      114.61      2.96 o 
  -1  -4   5        3.03        2.49      0.47 o 
   0  -4   5       29.45       36.61      2.81 o 
   1  -4   5      106.86      102.40      3.51 o 
   2  -4   5        9.06       11.56      0.82 o 
   3  -4   5       73.16       73.60      3.04 o 
   4  -4   5       86.75       86.15      2.05 o 
   5  -4   5      138.99      137.07      3.29 o 
   6  -4   5       67.13       65.43      3.08 o 
   7  -4   5        0.25        0.30      0.29 o 
  -6  -3   5        0.97        4.00      0.72 o 
  -5  -3   5      329.68      288.76      6.83 o 
  -4  -3   5        4.10        6.94      1.14 o 
  -3  -3   5       12.98       13.45      1.01 o 
  -2  -3   5       11.47       11.65      0.89 o 
  -1  -3   5       73.15       66.29      2.76 o 
   0  -3   5        2.17        0.59      0.24 o 
   1  -3   5       22.20       23.31      1.61 o 
   2  -3   5      148.62      145.51      3.96 o 
   3  -3   5       31.87       30.64      1.88 o 
   4  -3   5       14.47       15.70      1.03 o 
   5  -3   5      693.62      703.66     10.44 o 
   6  -3   5       40.17       42.02      2.61 o 
   7  -3   5        2.39        2.67      0.66 o 
   8  -3   5       60.20       62.97      2.12 o 
  -7  -2   5        2.28        1.30      0.33 o 
  -6  -2   5        0.09        0.47      0.47 o 
  -5  -2   5      260.58      229.44      6.23 o 
  -4  -2   5       53.92       41.18      2.68 o 
  -3  -2   5      120.17      126.22      3.25 o 
  -2  -2   5      270.72      268.61      5.28 o 
  -1  -2   5        8.03        8.47      0.66 o 
   0  -2   5        1.73        3.64      0.43 o 
   1  -2   5       42.02       37.42      1.90 o 
   2  -2   5       22.29       23.48      1.59 o 
   3  -2   5      200.58      208.16      5.09 o 
   4  -2   5        5.96        4.11      0.41 o 
   5  -2   5       65.66       68.41      3.22 o 
   6  -2   5       50.63       49.36      2.88 o 
   7  -2   5        0.29        0.26      0.42 o 
   8  -2   5       23.72       22.94      1.46 o 
  -7  -1   5        3.99        5.56      0.66 o 
  -6  -1   5       19.47       19.57      1.69 o 
  -5  -1   5       35.97       33.92      2.44 o 
  -4  -1   5       33.99       36.62      1.63 o 
  -3  -1   5       44.22       45.56      1.66 o 
  -2  -1   5        2.33        2.68      0.50 o 
  -1  -1   5      157.39      171.00      3.20 o 
   0  -1   5      405.43      411.78      3.89 o 
   1  -1   5     1917.86     1975.11     13.31 o 
   2  -1   5       22.12       20.91      0.96 o 
   3  -1   5      257.26      257.93      4.86 o 
   4  -1   5      112.58      103.40      3.66 o 
   5  -1   5        0.15        0.13      0.60 o 
   6  -1   5      301.71      286.14      6.88 o 
   7  -1   5       63.65       69.92      3.30 o 
   8  -1   5       23.47       24.56      1.62 o 
  -7   0   5       68.28       81.46      2.43 o 
  -6   0   5      203.41      212.09      4.57 o 
  -5   0   5      220.68      238.94      5.33 o 
  -4   0   5       27.23       21.23      0.98 o 
  -3   0   5       25.02       28.74      1.26 o 
  -2   0   5        5.80        8.84      0.83 o 
  -1   0   5       13.52       15.70      0.72 o 
   0   0   5      276.83      282.11      2.81 o 
   1   0   5        0.89        0.73      0.19 o 
   2   0   5       71.50       68.10      2.20 o 
   3   0   5       41.35       37.30      1.94 o 
   4   0   5       10.69        7.89      1.07 o 
   5   0   5        4.21        4.19      0.87 o 
   6   0   5        5.82        5.24      0.95 o 
   7   0   5      104.09      103.47      4.05 o 
   8   0   5        0.94        0.74      0.38 o 
   9   0   5        5.29        4.84      0.50 o 
  -7   1   5       22.78       23.14      1.23 o 
  -6   1   5       28.20       29.92      1.86 o 
  -5   1   5       21.49       21.41      1.32 o 
  -4   1   5        0.17        0.10      0.15 o 
  -3   1   5       42.12       34.47      1.09 o 
  -2   1   5      119.02      144.29      2.37 o 
  -1   1   5        2.34        4.01      0.29 o 
   0   1   5       88.24       96.53      3.10 o 
   1   1   5       22.93       22.29      1.22 o 
   2   1   5      515.56      484.66      6.59 o 
   3   1   5      114.10       95.37      3.35 o 
   4   1   5      209.32      207.21      5.64 o 
   5   1   5       62.20       61.33      2.84 o 
   6   1   5      138.53      140.75      3.67 o 
   7   1   5       18.00       15.12      1.58 o 
   8   1   5        6.36        6.49      0.88 o 
   9   1   5      166.38      163.89      3.02 o 
  -7   2   5        4.48        3.86      0.47 o 
  -6   2   5       42.69       44.45      2.32 o 
  -5   2   5        7.86       11.63      1.37 o 
  -4   2   5        3.46        2.93      0.52 o 
  -3   2   5      119.80      111.63      2.37 o 
  -2   2   5      683.72      721.13      5.33 o 
  -1   2   5      222.21      228.34      3.56 o 
   0   2   5       14.63       12.40      0.66 o 
   1   2   5      276.47      291.92      4.80 o 
   2   2   5        4.12        5.47      0.79 o 
   3   2   5       46.94       38.44      2.29 o 
   4   2   5       25.37       22.80      2.03 o 
   5   2   5       83.15       89.75      4.14 o 
   6   2   5        7.88        8.50      0.93 o 
   7   2   5       11.65       12.09      1.40 o 
   8   2   5        0.65        3.92      0.68 o 
   9   2   5      110.96      111.39      2.53 o 
  -6   3   5        0.50        0.57      0.30 o 
  -5   3   5      184.94      190.73      5.47 o 
  -4   3   5      651.20      643.77     10.10 o 
  -3   3   5      180.82      186.52      3.39 o 
  -2   3   5        0.01       -0.19      0.31 o 
  -1   3   5        6.23        8.91      0.97 o 
   0   3   5      103.87      112.37      1.82 o 
   1   3   5      494.56      559.82      5.09 o 
   2   3   5       41.16       46.19      2.39 o 
   3   3   5      386.35      423.05      8.14 o 
   4   3   5      501.61      531.93     10.21 o 
   5   3   5       23.18       24.41      1.48 o 
   6   3   5        6.77        6.28      1.03 o 
   7   3   5       61.75       58.57      2.96 o 
   8   3   5       53.22       54.21      2.50 o 
   9   3   5       13.96       16.07      0.93 o 
  -6   4   5       17.72       20.30      1.46 o 
  -5   4   5      106.37      110.34      4.07 o 
  -4   4   5     1607.82     1584.69     16.09 o 
  -3   4   5       50.69       51.85      1.95 o 
  -2   4   5      234.79      248.88      5.71 o 
  -1   4   5      163.72      156.44      4.21 o 
   0   4   5        0.04        0.33      0.28 o 
   1   4   5      399.60      427.94      6.36 o 
   2   4   5        0.11       -0.09      0.43 o 
   3   4   5      176.12      199.11      5.85 o 
   4   4   5      107.25      101.37      4.70 o 
   5   4   5        7.81       13.03      3.43 o 
   6   4   5      123.67      120.88      3.93 o 
   7   4   5        1.36        2.53      0.45 o 
   8   4   5        0.90        0.65      0.35 o 
  -6   5   5       35.86       42.25      1.85 o 
  -5   5   5       80.74       82.70      3.28 o 
  -4   5   5        0.04       -0.02      0.37 o 
  -3   5   5       48.49       46.46      1.99 o 
  -2   5   5       63.09       70.12      1.88 o 
  -1   5   5       89.39       84.45      3.27 o 
   0   5   5      206.24      208.19      4.76 o 
   1   5   5      538.85      560.03      5.62 o 
   2   5   5     1553.53     1681.86     15.61 o 
   3   5   5      142.53      173.23      5.63 o 
   4   5   5      105.76      112.46      3.73 o 
   5   5   5       46.54       43.91      1.54 o 
   6   5   5      209.91      216.07      4.33 o 
   7   5   5      465.14      448.42      7.56 o 
   8   5   5        0.69        1.59      0.42 o 
  -5   6   5       10.29        7.88      0.91 o 
  -4   6   5      112.16      108.98      3.92 o 
  -3   6   5       34.35       34.96      2.68 o 
  -2   6   5        2.88        2.53      0.71 o 
  -1   6   5        0.05        0.11      0.26 o 
   0   6   5      100.75      108.44      3.58 o 
   1   6   5       14.67       19.70      1.43 o 
   2   6   5      179.40      208.52      5.80 o 
   3   6   5      273.75      286.02      6.87 o 
   4   6   5       41.55       46.83      2.12 o 
   5   6   5       16.17       16.88      1.65 o 
   6   6   5       87.74       90.50      3.42 o 
   7   6   5       32.91       32.61      1.92 o 
   8   6   5        5.62        4.22      0.56 o 
  -5   7   5        3.49        3.41      0.47 o 
  -4   7   5       10.05        8.68      0.75 o 
  -3   7   5       92.36       87.63      7.05 o 
  -2   7   5       22.54       22.82      2.39 o 
  -1   7   5      292.46      290.07      5.05 o 
   0   7   5      164.49      152.76      2.87 o 
   1   7   5      233.20      232.70     11.77 o 
   2   7   5       37.76       41.47      1.88 o 
   3   7   5      227.94      239.71      4.74 o 
   4   7   5      834.38      889.52     12.36 o 
   5   7   5       73.50       77.27      3.45 o 
   6   7   5       32.27       28.87      1.82 o 
   7   7   5      140.21      144.20      2.45 o 
  -4   8   5        9.38        9.79      1.19 o 
  -3   8   5        0.01        0.11      0.32 o 
  -2   8   5       91.03       86.70      4.48 o 
  -1   8   5      193.01      183.48      6.50 o 
   0   8   5       71.51       72.11      2.71 o 
   1   8   5        7.28        7.75      0.89 o 
   2   8   5        0.42        0.98      0.55 o 
   3   8   5        2.10        2.07      0.67 o 
   4   8   5      181.72      185.21      5.64 o 
   5   8   5       36.62       37.71      2.41 o 
   6   8   5       40.28       42.48      2.21 o 
  -4   9   5       15.41       13.85      1.04 o 
  -3   9   5       84.94       76.53      3.30 o 
  -2   9   5        4.19        3.34      0.87 o 
  -1   9   5        1.44        1.65      0.64 o 
   0   9   5        1.32        0.78      0.31 o 
   1   9   5       12.77       11.72      1.40 o 
   2   9   5      114.61      107.44      3.02 o 
   3   9   5        5.44        5.75      0.68 o 
   4   9   5      128.28      131.21      4.49 o 
   5   9   5        3.18        3.21      0.66 o 
   6   9   5        1.38        0.93      0.34 o 
  -3  10   5       17.41       15.01      1.09 o 
  -2  10   5        0.54        0.66      0.35 o 
  -1  10   5        8.11        7.98      0.76 o 
   0  10   5        4.46        3.60      0.55 o 
   1  10   5        4.78        4.01      0.57 o 
   2  10   5        4.81        3.58      0.54 o 
   3  10   5        5.68        5.50      0.59 o 
   4  10   5       22.58       24.19      1.72 o 
   5  10   5       10.13       11.82      1.02 o 
  -1  11   5        4.41        5.64      0.64 o 
   0  11   5        9.06       11.75      0.68 o 
   1  11   5       13.69       13.74      0.81 o 
   2  11   5       22.43       23.14      0.98 o 
   3  11   5       71.91       68.40      2.56 o 
   4  11   5        0.81        0.32      0.25 o 
  -2  -8   6       15.33       12.97      0.89 o 
  -1  -8   6       34.31       37.03      1.77 o 
   0  -8   6        1.40        1.71      0.46 o 
   1  -8   6       11.01       12.94      1.18 o 
   2  -8   6       18.91       18.80      0.91 o 
   3  -8   6      149.30      155.19      3.65 o 
  -3  -7   6        0.82        0.93      0.34 o 
  -2  -7   6        4.51        6.04      1.54 o 
  -1  -7   6      111.39      108.90      2.52 o 
   0  -7   6        1.34        1.67      0.60 o 
   1  -7   6       90.74       76.11      3.59 o 
   2  -7   6       77.05       85.58      2.43 o 
   3  -7   6       33.63       32.32      1.50 o 
   4  -7   6        1.17        2.21      0.67 o 
   5  -7   6       10.02       11.56      1.07 o 
  -4  -6   6       47.56       44.21      2.07 o 
  -3  -6   6       75.48       71.84      3.08 o 
  -2  -6   6      147.18      156.30      4.96 o 
  -1  -6   6       10.87       11.46      0.89 o 
   0  -6   6        5.84        7.21      0.75 o 
   1  -6   6      312.41      258.22      7.41 o 
   2  -6   6      457.85      425.32      5.97 o 
   3  -6   6        1.06        1.68      0.43 o 
   4  -6   6        6.54        7.18      0.81 o 
   5  -6   6        0.15        0.24      0.20 o 
   6  -6   6       99.67       97.80      1.80 o 
  -5  -5   6        0.01       -0.04      0.22 o 
  -4  -5   6      106.46      110.93      3.83 o 
  -3  -5   6       12.32       10.84      1.35 o 
  -2  -5   6       16.35       17.64      1.78 o 
  -1  -5   6       16.57       16.69      1.78 o 
   0  -5   6       90.56       91.07      2.57 o 
   1  -5   6      116.25       99.72      4.86 o 
   2  -5   6      116.67       94.84      4.26 o 
   3  -5   6       40.16       38.26      2.36 o 
   4  -5   6       31.89       34.08      1.49 o 
   5  -5   6       12.26       11.53      1.18 o 
   6  -5   6       33.21       33.63      1.77 o 
   7  -5   6       75.08       87.82      1.69 o 
  -5  -4   6       56.63       48.02      2.38 o 
  -4  -4   6       28.21       30.01      2.17 o 
  -3  -4   6       20.54       20.45      1.90 o 
  -2  -4   6      978.87      952.60     12.99 o 
  -1  -4   6     2680.04     2435.80     26.13 o 
   0  -4   6        0.11        1.80      2.07 o 
   1  -4   6       51.12       44.14      2.63 o 
   2  -4   6       43.78       36.12      1.36 o 
   3  -4   6       49.40       45.36      2.52 o 
   4  -4   6      451.36      443.19      5.53 o 
   5  -4   6       28.39       29.25      2.03 o 
   6  -4   6        0.14       -0.07      0.35 o 
   7  -4   6      149.97      179.76      3.95 o 
  -6  -3   6        2.05        0.75      0.26 o 
  -5  -3   6       19.56       24.08      1.84 o 
  -4  -3   6        5.53        5.08      0.95 o 
  -3  -3   6       17.68       19.54      1.86 o 
  -2  -3   6      189.08      185.87      6.20 o 
  -1  -3   6      536.77      518.31      7.71 o 
   0  -3   6      178.82      174.36      2.79 o 
   1  -3   6       73.46       79.76      2.50 o 
   2  -3   6       14.90       15.26      1.44 o 
   3  -3   6       61.96       56.68      1.94 o 
   4  -3   6      296.69      285.00      5.67 o 
   5  -3   6      469.06      470.24      8.41 o 
   6  -3   6       48.17       52.89      2.82 o 
   7  -3   6        4.69        5.73      0.85 o 
   8  -3   6        8.44        9.19      0.75 o 
  -6  -2   6        1.49        2.38      0.50 o 
  -5  -2   6       12.23       10.07      1.27 o 
  -4  -2   6      128.69      101.26      4.18 o 
  -3  -2   6      287.34      277.75      7.89 o 
  -2  -2   6      112.66      117.21      2.74 o 
  -1  -2   6       43.30       39.38      1.99 o 
   0  -2   6        0.15        0.03      0.16 o 
   1  -2   6      129.95      140.52      4.13 o 
   2  -2   6      323.47      313.33      6.21 o 
   3  -2   6      266.36      268.13      6.02 o 
   4  -2   6      891.69      841.79      7.44 o 
   5  -2   6     1792.26     1716.74     16.08 o 
   6  -2   6       59.44       57.78      3.06 o 
   7  -2   6        2.61        3.44      0.74 o 
   8  -2   6        8.09        9.90      0.93 o 
  -5  -1   6       53.34       55.18      2.95 o 
  -4  -1   6       93.44       80.18      3.71 o 
  -3  -1   6       12.29        7.98      1.28 o 
  -2  -1   6        2.39        5.20      0.56 o 
  -1  -1   6        0.09        0.24      0.17 o 
   0  -1   6      582.46      583.71      8.00 o 
   1  -1   6       58.87       63.37      2.62 o 
   2  -1   6       32.39       40.90      2.21 o 
   3  -1   6      224.61      223.74      3.47 o 
   4  -1   6       74.81       72.67      2.11 o 
   5  -1   6        6.58        5.41      0.67 o 
   6  -1   6      213.61      221.91      6.06 o 
   7  -1   6      116.05      108.92      4.06 o 
   8  -1   6        0.59        0.40      0.31 o 
  -5   0   6       28.00       26.99      1.36 o 
  -4   0   6       44.18       42.63      2.45 o 
  -3   0   6       28.85       29.88      2.32 o 
  -2   0   6       30.50       28.68      1.54 o 
  -1   0   6       11.91       11.73      1.08 o 
   0   0   6      366.85      378.47      6.03 o 
   1   0   6      629.29      664.17      8.08 o 
   2   0   6      195.30      229.02      3.20 o 
   3   0   6      202.46      223.94      4.81 o 
   4   0   6        0.08       -0.04      0.25 o 
   5   0   6        7.51        7.69      0.80 o 
   6   0   6       78.94       77.65      3.61 o 
   7   0   6      226.14      249.22      6.30 o 
   8   0   6       27.52       23.44      1.62 o 
  -6   1   6       19.01       21.89      1.36 o 
  -5   1   6      280.74      301.18      8.06 o 
  -4   1   6      175.73      176.83      3.68 o 
  -3   1   6        5.11        4.55      0.59 o 
  -2   1   6       57.29       64.57      2.68 o 
  -1   1   6      183.41      199.37      4.07 o 
   0   1   6      351.46      376.78      5.61 o 
   1   1   6     1337.17     1303.33     19.06 o 
   2   1   6      249.94      257.48      4.85 o 
   3   1   6      732.60      689.66      9.05 o 
   4   1   6        0.53        0.61      0.39 o 
   5   1   6       36.58       33.96      2.56 o 
   6   1   6       56.68       57.31      3.11 o 
   7   1   6       49.65       55.10      3.00 o 
   8   1   6        0.08        0.22      0.29 o 
  -6   2   6       13.55       12.31      1.07 o 
  -5   2   6       17.50       18.38      1.65 o 
  -4   2   6       53.19       58.44      2.12 o 
  -3   2   6       14.70       15.38      0.84 o 
  -2   2   6      154.48      168.73      3.22 o 
  -1   2   6     1009.69     1052.55     11.03 o 
   0   2   6      393.25      408.22      9.12 o 
   1   2   6       57.97       60.04      1.61 o 
   2   2   6       19.28       18.13      1.41 o 
   3   2   6       27.96       28.35      1.99 o 
   4   2   6      297.81      294.11      7.16 o 
   5   2   6        0.22        0.14      0.29 o 
   6   2   6       86.91       82.03      3.74 o 
   7   2   6       13.96       14.97      1.58 o 
   8   2   6       14.10       11.34      1.15 o 
  -6   3   6        2.53        2.06      0.48 o 
  -5   3   6      332.41      346.78      7.00 o 
  -4   3   6       64.47       64.79      3.24 o 
  -3   3   6       33.32       34.44      1.59 o 
  -2   3   6       20.58       22.26      1.21 o 
  -1   3   6        0.15        0.30      0.25 o 
   0   3   6       76.78       87.24      2.13 o 
   1   3   6      339.36      333.86      3.80 o 
   2   3   6       25.14       26.74      1.83 o 
   3   3   6        8.75        8.88      1.23 o 
   4   3   6      100.67      100.71      4.45 o 
   5   3   6       51.76       51.55      2.20 o 
   6   3   6      295.15      287.37      7.01 o 
   7   3   6       41.88       39.58      2.50 o 
   8   3   6        1.10        0.73      0.24 o 
  -6   4   6       49.40       47.98      1.89 o 
  -5   4   6        1.21        1.30      0.52 o 
  -4   4   6        0.73        0.13      0.28 o 
  -3   4   6      163.64      174.56      5.22 o 
  -2   4   6        4.22        4.30      0.56 o 
  -1   4   6      192.20      184.69      4.93 o 
   0   4   6       52.51       50.12      2.49 o 
   1   4   6      425.98      449.70      5.12 o 
   2   4   6      142.61      153.24      4.60 o 
   3   4   6       92.44      102.70      4.20 o 
   4   4   6      128.44      129.23      3.39 o 
   5   4   6      153.95      171.26      4.12 o 
   6   4   6      115.04      121.27      2.93 o 
   7   4   6        5.99        6.13      0.66 o 
   8   4   6       25.04       20.96      1.35 o 
  -6   5   6       13.01       13.86      0.85 o 
  -5   5   6      236.77      247.05      5.22 o 
  -4   5   6       34.59       39.66      2.47 o 
  -3   5   6      209.19      215.48      5.79 o 
  -2   5   6       20.32       21.40      1.09 o 
  -1   5   6       11.81        9.99      0.72 o 
   0   5   6        0.23        0.84      0.44 o 
   1   5   6      358.36      365.01      4.80 o 
   2   5   6      232.38      278.57      6.51 o 
   3   5   6       46.63       51.15      2.10 o 
   4   5   6       53.10       56.38      3.68 o 
   5   5   6        0.15        0.69      0.79 o 
   6   5   6       81.19       89.66      3.84 o 
   7   5   6        1.06        2.17      0.39 o 
   8   5   6        8.11        6.46      0.68 o 
  -5   6   6        0.06       -0.13      0.23 o 
  -4   6   6        8.95        7.97      1.02 o 
  -3   6   6      448.88      464.94      8.11 o 
  -2   6   6      649.01      661.36     10.50 o 
  -1   6   6       50.30       48.87      1.58 o 
   0   6   6       91.49       92.35      3.53 o 
   1   6   6      217.27      226.29      6.10 o 
   2   6   6       33.55       43.80      3.31 o 
   3   6   6      339.89      391.46      6.09 o 
   4   6   6      641.27      690.55     21.72 o 
   5   6   6       78.92       88.47      3.95 o 
   6   6   6        8.42        8.71      1.19 o 
   7   6   6        2.44        2.60      0.52 o 
  -4   7   6        0.04       -0.10      0.17 o 
  -3   7   6       74.11       69.87      4.36 o 
  -2   7   6       25.79       25.28      1.40 o 
  -1   7   6       82.82       84.21      4.56 o 
   0   7   6      267.00      254.00      7.37 o 
   1   7   6       12.95       14.42      1.11 o 
   2   7   6      172.32      175.98      5.91 o 
   3   7   6      519.18      559.57     13.66 o 
   4   7   6      645.13      688.21     11.52 o 
   5   7   6       70.79       71.38      3.50 o 
   6   7   6        1.06        1.32      0.48 o 
   7   7   6      123.51      135.88      3.54 o 
  -4   8   6       28.39       31.29      1.67 o 
  -3   8   6        5.16        4.58      0.95 o 
  -2   8   6      212.26      214.96      6.86 o 
  -1   8   6       22.61       21.60      2.28 o 
   0   8   6        0.09       -0.14      0.35 o 
   1   8   6       92.50       90.74      2.99 o 
   2   8   6       36.59       36.02      2.60 o 
   3   8   6      208.04      202.03      6.06 o 
   4   8   6       23.91       23.74      2.05 o 
   5   8   6        8.83        8.63      1.19 o 
   6   8   6        3.30        3.50      0.69 o 
   7   8   6        1.17        1.17      0.29 o 
  -3   9   6       38.46       38.76      2.11 o 
  -2   9   6        8.07        6.48      1.07 o 
  -1   9   6      113.14      107.45      4.54 o 
   0   9   6       26.13       26.94      1.61 o 
   1   9   6      405.93      390.88      5.93 o 
   2   9   6       78.97       73.67      2.53 o 
   3   9   6       42.87       37.05      1.73 o 
   4   9   6       18.11       17.88      1.67 o 
   5   9   6        0.46        0.23      0.30 o 
   6   9   6        9.92       11.83      1.01 o 
  -2  10   6        0.81        0.64      0.30 o 
  -1  10   6        8.78        8.36      1.03 o 
   0  10   6        0.02       -0.09      0.18 o 
   1  10   6        0.32       -0.09      0.85 o 
   2  10   6        9.50        7.83      0.74 o 
   3  10   6       18.39       16.65      1.01 o 
   4  10   6        5.82        5.32      0.83 o 
   5  10   6        3.85        3.56      0.59 o 
  -1  11   6        3.42        3.39      0.46 o 
   0  11   6        6.38        5.28      0.62 o 
   1  11   6       18.84       18.69      0.68 o 
   2  11   6       58.32       44.79      1.81 o 
   3  11   6        0.98        0.26      0.22 o 
   4  11   6        2.35        2.88      0.48 o 
  -1  -8   7        0.49        1.46      0.30 o 
   0  -8   7       10.33        9.97      0.82 o 
   1  -8   7       67.53       62.30      2.10 o 
   2  -8   7       52.32       53.53      1.88 o 
  -3  -7   7       85.87       77.31      1.97 o 
  -2  -7   7        1.87        2.23      0.49 o 
  -1  -7   7        1.94        1.60      0.48 o 
   0  -7   7       10.22       12.31      1.28 o 
   1  -7   7        6.30        6.10      0.96 o 
   2  -7   7       39.38       36.21      2.23 o 
   3  -7   7       70.18       69.83      2.95 o 
   4  -7   7       26.32       25.94      1.60 o 
  -4  -6   7      148.04      162.10      3.06 o 
  -3  -6   7      209.56      219.27      4.68 o 
  -2  -6   7       11.67       12.77      1.32 o 
  -1  -6   7        3.34        2.37      0.68 o 
   0  -6   7       15.99       19.37      1.86 o 
   1  -6   7        7.25        9.87      1.39 o 
   2  -6   7       56.56       54.53      1.94 o 
   3  -6   7        8.23        8.80      1.38 o 
   4  -6   7        1.42        1.63      0.60 o 
   5  -6   7       28.44       30.28      1.99 o 
  -4  -5   7        0.04       -0.14      0.31 o 
  -3  -5   7        2.74        3.40      0.74 o 
  -2  -5   7       77.75       86.60      3.76 o 
  -1  -5   7       38.19       39.66      2.69 o 
   0  -5   7       78.21       76.65      3.87 o 
   1  -5   7       37.74       29.91      2.57 o 
   2  -5   7        2.24        2.85      0.53 o 
   3  -5   7       41.84       45.81      2.00 o 
   4  -5   7       13.40        9.52      1.58 o 
   5  -5   7        0.09       -0.13      0.47 o 
   6  -5   7        0.08        0.42      0.19 o 
  -5  -4   7        1.14        1.15      0.37 o 
  -4  -4   7        1.03        1.84      0.53 o 
  -3  -4   7       10.22       12.30      1.43 o 
  -2  -4   7        7.19        7.60      1.21 o 
  -1  -4   7       10.58       10.07      1.40 o 
   0  -4   7       11.77       10.80      1.49 o 
   1  -4   7        2.17        2.46      0.84 o 
   2  -4   7        3.01        4.06      0.60 o 
   3  -4   7       34.85       40.22      1.93 o 
   5  -4   7       24.28       22.86      1.63 o 
   6  -4   7       27.33       30.83      1.76 o 
   7  -4   7       10.67       10.51      0.64 o 
  -5  -3   7       70.50       60.56      2.48 o 
  -4  -3   7       70.81       73.24      3.27 o 
  -3  -3   7       29.72       26.93      2.15 o 
  -2  -3   7      912.02      919.25     12.74 o 
  -1  -3   7      316.61      306.88      7.35 o 
   0  -3   7        8.08        6.82      0.78 o 
   1  -3   7       88.74       78.83      2.61 o 
   2  -3   7        8.75        5.33      0.54 o 
   3  -3   7       35.60       31.74      1.50 o 
   4  -3   7       33.63       31.39      1.98 o 
   5  -3   7       34.22       34.15      2.16 o 
   6  -3   7        5.51        6.21      0.93 o 
   7  -3   7        4.69        6.89      0.84 o 
  -5  -2   7        2.38        2.68      0.60 o 
  -4  -2   7        0.03        0.36      0.40 o 
  -3  -2   7      158.85      152.31      5.10 o 
  -2  -2   7       30.29       32.67      2.36 o 
  -1  -2   7      339.76      341.85      7.37 o 
   0  -2   7        5.26        6.51      0.73 o 
   1  -2   7       66.66       64.11      2.26 o 
   2  -2   7       26.02       22.66      1.40 o 
   3  -2   7        0.80        1.00      0.43 o 
   4  -2   7        5.01        5.09      0.63 o 
   5  -2   7        3.59        4.25      0.85 o 
   6  -2   7       43.85       47.90      2.68 o 
   7  -2   7       14.88       16.02      1.42 o 
   8  -2   7       18.01       15.83      1.02 o 
  -6  -1   7        0.65        0.99      0.29 o 
  -5  -1   7      135.49      120.18      3.87 o 
  -4  -1   7      231.38      198.25      5.61 o 
  -3  -1   7        0.68        1.02      0.48 o 
  -2  -1   7       11.50       10.13      1.28 o 
  -1  -1   7      101.84      115.54      4.06 o 
   0  -1   7       37.37       38.79      2.27 o 
   1  -1   7       33.57       29.21      1.98 o 
   2  -1   7        8.11        9.63      1.16 o 
   3  -1   7       33.65       36.64      2.33 o 
   4  -1   7       91.64       89.99      2.54 o 
   5  -1   7        4.82        5.52      0.96 o 
   6  -1   7      263.86      277.18      6.67 o 
   7  -1   7        0.12        0.53      0.35 o 
   8  -1   7       12.42       12.62      1.06 o 
  -5   0   7        2.28        3.40      0.71 o 
  -4   0   7      290.24      259.69      4.26 o 
  -3   0   7       17.85       12.49      1.27 o 
  -2   0   7       96.99      104.38      2.63 o 
  -1   0   7       39.02       37.96      2.10 o 
   0   0   7      160.35      163.68      4.40 o 
   1   0   7       44.06       45.15      2.32 o 
   2   0   7        0.26        0.32      0.28 o 
   3   0   7      225.68      234.96      5.90 o 
   4   0   7       87.61       88.53      2.40 o 
   5   0   7      131.27      122.90      3.09 o 
   6   0   7      498.98      515.84      9.30 o 
   7   0   7        0.15        0.43      0.44 o 
   8   0   7        5.06        5.31      0.74 o 
  -5   1   7       62.84       62.22      2.54 o 
  -4   1   7       15.42       15.28      1.06 o 
  -3   1   7       15.19       16.55      1.11 o 
  -2   1   7      148.51      163.38      3.25 o 
  -1   1   7      102.51       99.00      3.47 o 
   0   1   7      494.62      508.64      7.23 o 
   1   1   7       97.39       90.49      3.10 o 
   2   1   7      282.25      310.24      8.41 o 
   3   1   7        0.59        0.93      0.40 o 
   4   1   7       50.75       46.62      1.82 o 
   5   1   7       31.20       31.73      1.64 o 
   6   1   7       13.12       11.63      1.44 o 
   7   1   7      139.19      136.51      4.64 o 
   8   1   7        0.90        1.11      0.41 o 
  -6   2   7       10.26       12.54      0.80 o 
  -5   2   7      116.59      122.16      3.70 o 
  -4   2   7       45.80       51.69      2.38 o 
  -3   2   7      164.78      166.59      5.06 o 
  -2   2   7       21.17       24.00      1.87 o 
  -1   2   7        4.10        3.69      0.72 o 
   0   2   7       48.91       50.85      2.12 o 
   1   2   7       72.53       83.24      2.75 o 
   2   2   7      227.34      217.34      5.72 o 
   3   2   7       44.70       47.95      2.59 o 
   4   2   7        2.82        2.90      0.50 o 
   5   2   7       30.33       28.48      1.62 o 
   6   2   7        2.63        2.85      0.78 o 
   7   2   7        0.16        0.27      0.35 o 
   8   2   7        2.94        2.53      0.36 o 
  -5   3   7        5.89        5.20      0.80 o 
  -4   3   7       47.99       48.08      2.71 o 
  -3   3   7       68.51       75.55      3.49 o 
  -2   3   7       27.33       33.86      1.60 o 
  -1   3   7      111.80      129.19      3.13 o 
   0   3   7      127.46      148.06      3.84 o 
   1   3   7        3.01        2.08      0.35 o 
   2   3   7       18.91       19.77      1.60 o 
   3   3   7       33.34       42.00      2.56 o 
   4   3   7       56.16       60.53      2.26 o 
   5   3   7      162.38      169.93      4.02 o 
   6   3   7       99.04       99.05      4.24 o 
   7   3   7       51.37       52.98      1.81 o 
   8   3   7       18.55       17.91      0.86 o 
  -5   4   7       59.34       62.93      2.51 o 
  -4   4   7       23.05       26.24      1.99 o 
  -3   4   7       13.33       13.49      1.52 o 
  -2   4   7      281.88      304.47      5.82 o 
  -1   4   7      318.97      365.71      5.18 o 
   0   4   7       16.20       19.64      0.92 o 
   1   4   7       58.97       64.06      2.83 o 
   2   4   7        0.01       -0.07      0.32 o 
   3   4   7       34.04       35.83      1.42 o 
   4   4   7        2.86        2.83      0.57 o 
   5   4   7       28.79       30.31      2.33 o 
   6   4   7        0.00       -0.18      0.34 o 
   7   4   7       31.55       27.98      2.06 o 
   8   4   7        5.53        4.44      0.64 o 
  -5   5   7        5.60        6.66      0.75 o 
  -4   5   7      278.36      297.19      6.27 o 
  -3   5   7      216.01      221.73      5.86 o 
  -2   5   7       88.26       91.82      3.74 o 
  -1   5   7        1.28        2.39      0.41 o 
   0   5   7        3.98        4.68      0.49 o 
   1   5   7      302.97      331.40      4.08 o 
   2   5   7       18.21       22.33      1.39 o 
   3   5   7       19.87       18.13      1.31 o 
   4   5   7        7.11        8.42      0.92 o 
   5   5   7       95.79       93.00      4.14 o 
   6   5   7       20.25       22.07      1.96 o 
   7   5   7       28.36       27.61      1.93 o 
  -5   6   7        2.92        2.92      0.41 o 
  -4   6   7        7.55        7.23      0.88 o 
  -3   6   7      603.08      650.00      9.34 o 
  -2   6   7      331.79      359.27      8.78 o 
  -1   6   7        9.28        8.97      0.90 o 
   0   6   7       76.76       80.12      1.93 o 
   1   6   7       54.29       50.11      2.76 o 
   2   6   7      199.75      208.30      4.45 o 
   3   6   7       20.11       22.79      1.51 o 
   4   6   7      481.49      508.07     10.02 o 
   5   6   7      326.18      340.72      8.05 o 
   6   6   7        3.80        3.02      0.74 o 
   7   6   7       93.50       95.51      3.29 o 
  -4   7   7       32.71       31.94      1.41 o 
  -3   7   7       53.58       55.14      1.87 o 
  -2   7   7      122.61      128.22      3.08 o 
  -1   7   7      127.87      138.77      5.78 o 
   0   7   7       16.44       17.75      2.07 o 
   1   7   7      170.53      167.33      5.29 o 
   2   7   7      353.01      332.37      7.65 o 
   3   7   7      268.65      285.23      7.94 o 
   4   7   7       15.41       14.36      1.73 o 
   5   7   7      249.47      272.36      7.01 o 
   6   7   7       14.41       14.76      1.47 o 
   7   7   7      156.32      153.58      3.78 o 
  -3   8   7        8.13        7.69      0.98 o 
  -2   8   7        0.06       -0.53      0.53 o 
  -1   8   7       79.63       84.56      4.27 o 
   0   8   7        0.62        0.75      0.52 o 
   1   8   7       38.64       37.58      1.88 o 
   2   8   7       15.73       14.14      1.58 o 
   3   8   7      115.44      115.55      4.51 o 
   4   8   7       41.48       40.99      2.65 o 
   5   8   7       19.32       17.84      1.69 o 
   6   8   7       13.61       12.97      1.25 o 
   7   8   7       10.05        8.62      0.74 o 
  -2   9   7       52.09       50.64      2.58 o 
  -1   9   7       78.34       67.68      3.32 o 
   0   9   7       11.92        9.38      1.35 o 
   1   9   7       63.67       65.01      2.28 o 
   2   9   7      358.77      339.32      5.25 o 
   3   9   7        3.17        3.17      0.74 o 
   4   9   7      161.67      160.09      4.79 o 
   5   9   7      201.04      190.99      4.77 o 
   6   9   7        8.33        6.72      0.76 o 
  -2  10   7        6.78        7.67      0.72 o 
  -1  10   7        0.11       -0.11      0.28 o 
   0  10   7        7.67        7.43      0.99 o 
   1  10   7       18.79       19.53      1.06 o 
   2  10   7        3.00        3.12      0.46 o 
   3  10   7        0.09        0.09      0.18 o 
   4  10   7       21.20       21.83      1.00 o 
   5  10   7        1.87        2.25      0.47 o 
   0  11   7       56.18       54.88      1.72 o 
   1  11   7       16.21       18.40      1.27 o 
   2  11   7        9.18        6.22      0.46 o 
   3  11   7        0.32        0.10      0.13 o 
   4  11   7        4.21        3.40      0.45 o 
  -1  -7   8       87.17      109.84      2.76 o 
   0  -7   8       18.82       28.87      1.59 o 
   1  -7   8        5.73        5.54      0.76 o 
   2  -7   8       79.15       80.44      2.70 o 
   3  -7   8       71.68       65.39      2.22 o 
  -3  -6   8       51.59       50.79      1.71 o 
  -2  -6   8        7.64        8.00      0.89 o 
  -1  -6   8        6.73        7.93      1.01 o 
   0  -6   8       11.84       13.24      1.37 o 
   1  -6   8       18.04       17.78      1.64 o 
   2  -6   8       54.64       64.42      3.09 o 
   3  -6   8        4.68        5.19      0.90 o 
   4  -6   8       80.81       99.17      3.39 o 
   5  -6   8      259.62      309.87      4.72 o 
  -4  -5   8       22.82       26.82      1.19 o 
  -3  -5   8       72.76       77.56      2.76 o 
  -2  -5   8        9.09        9.15      1.13 o 
  -1  -5   8       35.21       34.66      2.35 o 
   0  -5   8      139.93      134.30      4.80 o 
   1  -5   8        0.28       -0.12      0.41 o 
   2  -5   8       81.33       72.32      3.78 o 
   3  -5   8        0.20        0.60      0.56 o 
   4  -5   8       16.91       17.81      1.81 o 
   5  -5   8       16.09       13.20      1.37 o 
   6  -5   8       32.25       33.41      1.58 o 
  -4  -4   8       11.27       14.30      1.12 o 
  -3  -4   8        3.30        3.52      0.74 o 
  -2  -4   8        2.97        2.45      0.70 o 
  -1  -4   8       53.22       57.15      3.17 o 
   0  -4   8       12.81       11.51      1.49 o 
   1  -4   8       55.12       63.40      3.60 o 
   2  -4   8      477.62      422.38      9.70 o 
   3  -4   8       42.78       32.73      2.80 o 
   4  -4   8        2.66        1.45      0.70 o 
   5  -4   8       10.56       10.97      1.50 o 
   6  -4   8       19.72       17.55      0.86 o 
  -5  -3   8        6.69        5.26      0.54 o 
  -4  -3   8       13.05       12.93      1.19 o 
  -3  -3   8        0.01        0.12      0.38 o 
  -2  -3   8       20.95       22.31      1.95 o 
  -1  -3   8       18.80       19.31      1.89 o 
   0  -3   8       30.36       31.33      2.44 o 
   1  -3   8       61.78       62.40      3.54 o 
   2  -3   8       95.41       80.77      4.31 o 
   3  -3   8      358.08      318.01      8.86 o 
   4  -3   8       12.59       15.07      1.99 o 
   5  -3   8        3.77        4.70      0.76 o 
   6  -3   8       52.55       55.73      2.35 o 
   7  -3   8       20.57       20.69      1.11 o 
  -5  -2   8        6.39        7.09      0.72 o 
  -4  -2   8       24.08       22.38      1.66 o 
  -3  -2   8        5.18        4.03      0.81 o 
  -2  -2   8        1.64        2.85      0.75 o 
  -1  -2   8      508.75      505.54      9.27 o 
   0  -2   8      924.31      901.01     12.31 o 
   1  -2   8       40.34       39.95      1.85 o 
   2  -2   8       17.96       16.35      1.00 o 
   3  -2   8       47.09       48.04      3.41 o 
   5  -2   8      202.72      204.05      5.24 o 
   6  -2   8       25.94       27.81      1.88 o 
   7  -2   8       59.62       57.60      2.33 o 
  -5  -1   8        0.87        1.22      0.34 o 
  -4  -1   8        3.18        4.42      0.79 o 
  -3  -1   8       53.07       58.08      2.98 o 
  -2  -1   8      108.56      112.85      4.26 o 
  -1  -1   8       31.47       26.62      1.35 o 
   0  -1   8     1625.05     1560.29      8.55 o 
   1  -1   8       18.70       21.47      1.05 o 
   2  -1   8       30.25       27.29      1.26 o 
   3  -1   8       11.57        9.63      0.96 o 
   4  -1   8       61.74       61.32      2.86 o 
   5  -1   8       77.88       80.94      3.44 o 
   6  -1   8      526.89      534.18      8.79 o 
   7  -1   8        1.70        1.03      0.43 o 
   8  -1   8        8.45        9.67      0.79 o 
  -4   0   8       31.84       36.41      1.41 o 
  -3   0   8       26.79       22.10      1.24 o 
  -2   0   8      171.07      178.75      3.53 o 
  -1   0   8        0.65        1.36      0.35 o 
   0   0   8       18.12       17.04      0.88 o 
   1   0   8      344.86      342.60      5.04 o 
   2   0   8      259.70      260.05      5.14 o 
   3   0   8      214.37      214.31      5.84 o 
   4   0   8       15.03       18.31      1.20 o 
   5   0   8      349.58      342.17      7.29 o 
   6   0   8      969.57      982.04     12.47 o 
   7   0   8      251.10      270.24      5.97 o 
   8   0   8       25.22       31.75      1.60 o 
  -5   1   8       40.43       36.99      1.50 o 
  -4   1   8       32.53       32.87      1.38 o 
  -3   1   8       88.59       78.92      2.35 o 
  -2   1   8       76.51       75.16      2.28 o 
  -1   1   8       23.10       22.67      1.81 o 
   0   1   8        2.31        3.03      0.47 o 
   1   1   8      235.17      244.90      4.17 o 
   2   1   8      158.45      172.08      3.71 o 
   3   1   8        2.19        4.65      0.60 o 
   4   1   8       99.36       99.47      3.81 o 
   5   1   8      118.76      114.20      4.29 o 
   6   1   8       26.62       24.57      2.05 o 
   7   1   8       34.45       34.55      2.24 o 
   8   1   8        1.74        1.51      0.42 o 
  -5   2   8       41.30       36.66      1.62 o 
  -4   2   8       23.84       24.16      1.73 o 
  -3   2   8       57.04       47.97      2.68 o 
  -2   2   8      139.71      136.84      4.59 o 
  -1   2   8        6.92        6.08      0.99 o 
   0   2   8       10.51        9.19      1.20 o 
   1   2   8        3.47        4.68      0.58 o 
   2   2   8        3.32        8.75      4.54 o 
   3   2   8       89.40      100.93      2.41 o 
   4   2   8      312.47      313.81      5.62 o 
   5   2   8        8.23        7.44      1.15 o 
   6   2   8        2.55        1.76      0.62 o 
   7   2   8       18.67       17.68      1.65 o 
   8   2   8        0.15        0.26      0.25 o 
  -5   3   8        2.75        1.72      0.39 o 
  -4   3   8       13.22       11.94      1.24 o 
  -3   3   8       46.00       43.35      2.61 o 
  -2   3   8        6.53        4.82      0.90 o 
  -1   3   8       19.30       20.38      1.80 o 
   0   3   8       68.86       73.05      3.28 o 
   1   3   8        0.21        0.29      0.33 o 
   2   3   8      101.03      102.13      1.90 o 
   3   3   8        2.99        2.80      0.53 o 
   4   3   8      435.07      438.77      6.06 o 
   5   3   8       11.23       11.95      1.48 o 
   6   3   8        0.39        0.74      0.50 o 
   7   3   8       25.01       26.92      2.01 o 
   8   3   8      148.90      151.56      3.67 o 
  -5   4   8        2.87        3.52      0.49 o 
  -4   4   8        3.34        3.44      0.69 o 
  -3   4   8       13.40       13.74      1.46 o 
  -2   4   8       24.45       26.39      2.07 o 
  -1   4   8        4.96        4.95      0.91 o 
   0   4   8      263.47      277.29      6.44 o 
   1   4   8      140.16      142.23      2.78 o 
   2   4   8       62.51       66.30      1.90 o 
   3   4   8       43.94       46.60      1.66 o 
   4   4   8       26.02       23.67      1.47 o 
   5   4   8       13.63       14.16      1.65 o 
   6   4   8        5.97        5.73      1.04 o 
   7   4   8        2.98        2.73      0.67 o 
   8   4   8        4.00        4.54      0.64 o 
  -4   5   8      263.96      269.42      5.21 o 
  -3   5   8        7.46        6.90      1.01 o 
  -2   5   8        0.04       -0.13      0.36 o 
  -1   5   8      233.42      245.93      6.13 o 
   0   5   8        5.89        4.99      0.99 o 
   1   5   8       77.16       76.21      2.34 o 
   2   5   8      125.23      130.89      2.70 o 
   3   5   8       11.82       13.65      1.08 o 
   4   5   8       70.34       63.70      2.40 o 
   5   5   8        9.38        8.63      1.32 o 
   6   5   8       32.79       35.23      2.44 o 
   7   5   8      134.37      134.43      4.18 o 
   8   5   8        6.06        4.98      0.57 o 
  -4   6   8        3.19        2.86      0.48 o 
  -3   6   8        0.09       -0.28      0.28 o 
  -2   6   8        5.67        7.06      1.02 o 
  -1   6   8        0.45        0.26      0.25 o 
   0   6   8       27.25       27.21      1.52 o 
   1   6   8      135.88      138.23      4.20 o 
   2   6   8      175.23      192.86      6.67 o 
   3   6   8        3.14        5.92      1.19 o 
   4   6   8        2.47        5.28      1.06 o 
   5   6   8       26.79       26.93      2.26 o 
   6   6   8        0.07       -0.30      0.37 o 
   7   6   8       19.73       21.49      1.55 o 
  -3   7   8      160.78      158.63      3.50 o 
  -2   7   8      328.68      351.68      6.04 o 
  -1   7   8        6.57        7.90      0.77 o 
   0   7   8       26.82       27.98      2.48 o 
   2   7   8      262.67      256.78      6.37 o 
   3   7   8        5.79        7.37      1.33 o 
   4   7   8      159.96      178.00      6.01 o 
   5   7   8       27.23       27.31      2.21 o 
   6   7   8        4.52        4.02      0.79 o 
   7   7   8       53.80       50.64      2.07 o 
  -1   8   8      851.38      897.52     12.08 o 
   0   8   8        7.40        8.61      1.33 o 
   1   8   8       90.15       86.63      4.13 o 
   2   8   8       90.69       90.85      3.65 o 
   3   8   8       16.50       16.74      1.63 o 
   4   8   8        2.93        2.72      0.73 o 
   5   8   8      437.86      436.99      7.72 o 
   6   8   8        9.62       10.78      1.07 o 
   7   8   8      230.28      226.83      3.46 o 
  -2   9   8      146.03      152.82      3.56 o 
  -1   9   8       25.98       25.67      1.74 o 
   0   9   8       10.07        9.08      1.19 o 
   1   9   8        1.24        1.25      0.54 o 
   2   9   8       12.89       11.07      0.88 o 
   3   9   8       55.58       53.09      1.89 o 
   4   9   8      258.24      253.75      5.56 o 
   5   9   8      303.07      292.35      5.48 o 
   6   9   8       41.97       37.35      1.60 o 
  -1  10   8       47.68       48.38      1.84 o 
   0  10   8        5.54        5.75      0.74 o 
   1  10   8       30.94       27.73      1.73 o 
   2  10   8       45.75       42.50      1.40 o 
   3  10   8        1.41        0.73      0.22 o 
   4  10   8      161.07      143.25      3.33 o 
   5  10   8      214.17      209.91      3.58 o 
   2  11   8      117.42      107.18      2.35 o 
  -1  -6   9       48.07       57.85      2.03 o 
   0  -6   9        2.80        3.49      0.58 o 
   1  -6   9        6.05        5.76      0.78 o 
   2  -6   9       42.31       35.46      1.86 o 
   3  -6   9       31.79       35.58      1.73 o 
   4  -6   9        0.00       -0.01      0.15 o 
  -2  -5   9        0.96        1.21      0.37 o 
  -1  -5   9       51.75       55.45      2.49 o 
   0  -5   9       28.48       29.86      2.00 o 
   1  -5   9       19.62       18.20      1.62 o 
   2  -5   9        1.87        1.44      0.57 o 
   3  -5   9       19.45       16.42      1.53 o 
   4  -5   9       19.86       23.80      1.65 o 
   5  -5   9       12.72       13.88      1.01 o 
  -3  -4   9      187.25      206.92      4.05 o 
  -2  -4   9       78.84       87.83      3.16 o 
  -1  -4   9       14.81       14.68      1.44 o 
   0  -4   9        9.04       10.42      1.31 o 
   1  -4   9       40.00       42.93      2.69 o 
   2  -4   9       17.65       18.69      1.85 o 
   3  -4   9       43.69       49.47      2.96 o 
   4  -4   9        2.51        2.33      0.68 o 
   5  -4   9       33.99       39.33      2.20 o 
   6  -4   9       60.19       63.35      1.99 o 
  -4  -3   9       16.65       17.19      0.99 o 
  -3  -3   9       38.38       38.26      1.97 o 
  -2  -3   9        5.10        4.51      0.81 o 
  -1  -3   9      208.07      215.49      5.77 o 
   0  -3   9       86.34       87.67      3.83 o 
   1  -3   9       12.76       10.91      1.42 o 
   2  -3   9       48.79       39.31      2.74 o 
   3  -3   9       35.23       32.30      2.58 o 
   4  -3   9       25.43       27.62      2.33 o 
   5  -3   9        4.75        5.03      0.62 o 
   6  -3   9       13.43       11.60      0.73 o 
  -4  -2   9        7.46        9.57      0.84 o 
  -3  -2   9       67.99       73.26      2.89 o 
  -2  -2   9        0.03        0.41      0.33 o 
  -1  -2   9       79.56       82.53      3.60 o 
   0  -2   9       10.65       10.98      1.37 o 
   1  -2   9        0.42        0.29      0.40 o 
   2  -2   9       41.35       37.65      1.77 o 
   3  -2   9        8.29        8.31      0.94 o 
   4  -2   9       48.28       53.25      3.28 o 
   5  -2   9        1.34        1.25      0.64 o 
   6  -2   9        0.02        0.02      0.35 o 
   7  -2   9        2.53        2.21      0.37 o 
  -4  -1   9       61.73       53.32      2.05 o 
  -3  -1   9       66.35       67.94      2.85 o 
  -2  -1   9        2.81        1.84      0.58 o 
  -1  -1   9      698.57      710.57     10.43 o 
   0  -1   9      979.43      993.93      9.73 o 
   1  -1   9        5.05        4.04      0.61 o 
   2  -1   9      108.45      106.28      3.03 o 
   3  -1   9       21.14       17.97      1.35 o 
   4  -1   9      188.08      189.41      6.01 o 
   5  -1   9      336.86      343.68      5.02 o 
   6  -1   9      195.53      205.91      4.88 o 
   7  -1   9       31.56       34.01      1.71 o 
  -4   0   9       12.28       12.65      0.99 o 
  -3   0   9        1.00        1.55      0.31 o 
  -2   0   9       61.81       56.15      2.37 o 
  -1   0   9      167.08      174.02      3.44 o 
   0   0   9       27.77       29.60      1.45 o 
   1   0   9      166.36      151.65      4.97 o 
   2   0   9       30.36       31.36      2.48 o 
   3   0   9        0.46        0.33      0.53 o 
   4   0   9       29.61       31.16      2.05 o 
   5   0   9        0.00        0.43      0.37 o 
   6   0   9       11.13       10.57      1.22 o 
   7   0   9      227.44      232.84      4.93 o 
  -4   1   9      274.42      253.67      4.31 o 
  -3   1   9      133.79      116.89      3.70 o 
  -2   1   9       49.79       45.62      2.53 o 
  -1   1   9       24.31       24.76      1.92 o 
   0   1   9       26.78       28.42      2.10 o 
   1   1   9      432.65      431.07      5.68 o 
   2   1   9        0.52        0.71      0.76 o 
   3   1   9        6.06        6.90      1.31 o 
   4   1   9       26.70       23.79      1.87 o 
   5   1   9      257.86      252.37      6.26 o 
   6   1   9       64.38       63.42      3.07 o 
   7   1   9      118.02      126.52      3.87 o 
   8   1   9        1.42        2.09      0.40 o 
  -4   2   9       17.41       19.17      1.28 o 
  -3   2   9       52.86       47.51      2.46 o 
  -2   2   9      102.22       98.92      3.83 o 
  -1   2   9       38.29       43.38      2.61 o 
   0   2   9       41.05       41.95      2.60 o 
   1   2   9       10.42        9.62      1.31 o 
   2   2   9       15.45       13.06      1.02 o 
   3   2   9        7.91        6.46      1.62 o 
   4   2   9      393.63      387.99      7.74 o 
   5   2   9       70.77       69.63      3.38 o 
   6   2   9        6.07        6.33      1.06 o 
   7   2   9      269.30      284.38      5.96 o 
   8   2   9       47.81       46.99      4.41 o 
  -4   3   9        2.83        2.22      0.48 o 
  -3   3   9        5.06        4.34      0.78 o 
  -2   3   9       19.20       19.17      1.74 o 
  -1   3   9      183.77      188.46      5.50 o 
   0   3   9       20.88       20.43      1.83 o 
   1   3   9       23.59       28.56      2.21 o 
   2   3   9      166.29      175.55      3.96 o 
   3   3   9       14.96       15.82      1.23 o 
   4   3   9        0.54        0.55      0.32 o 
   5   3   9        0.22        0.69      0.46 o 
   6   3   9        1.50        1.37      0.57 o 
   7   3   9      184.65      190.18      4.89 o 
   8   3   9        3.70        4.33      0.59 o 
  -4   4   9        9.34        7.85      0.80 o 
  -3   4   9       10.43       12.28      1.24 o 
  -2   4   9       77.55       78.20      3.42 o 
  -1   4   9        0.38        1.33      0.54 o 
   0   4   9       24.52       24.30      2.00 o 
   1   4   9      199.85      214.26      5.92 o 
   2   4   9       30.85       31.45      1.72 o 
   3   4   9       89.22       85.73      2.84 o 
   4   4   9        1.12        1.40      1.04 o 
   5   4   9       17.93       17.93      2.28 o 
   6   4   9       18.03       18.59      1.25 o 
   7   4   9       11.35       11.44      0.81 o 
   8   4   9        4.52        4.02      0.52 o 
  -4   5   9        1.45        1.92      0.36 o 
  -3   5   9       29.46       32.21      1.88 o 
  -2   5   9        1.53        0.84      0.38 o 
  -1   5   9        0.20       -0.03      0.43 o 
   0   5   9      125.77      136.33      4.58 o 
   1   5   9       80.74       95.50      3.82 o 
   2   5   9       18.70       22.57      1.44 o 
   3   5   9        0.30        1.09      0.37 o 
   4   5   9       75.65       85.87      2.76 o 
   5   5   9       41.81       43.44      1.88 o 
   6   5   9       12.35       13.64      1.48 o 
   7   5   9       43.72       42.51      2.20 o 
  -3   6   9        0.15        0.42      0.25 o 
  -2   6   9      114.90      122.84      3.78 o 
  -1   6   9        4.81        4.96      0.85 o 
   0   6   9        7.07        8.01      0.81 o 
   1   6   9        1.26        1.40      0.50 o 
   2   6   9        1.74        2.11      0.52 o 
   3   6   9       10.26        9.30      0.88 o 
   4   6   9        0.19       -0.01      0.38 o 
   5   6   9      175.10      189.33      5.76 o 
   6   6   9       34.43       37.98      2.37 o 
   7   6   9        5.50        4.41      0.66 o 
  -2   7   9       55.97       60.99      2.23 o 
  -1   7   9      287.54      316.23      9.50 o 
   0   7   9       38.48       45.45      1.72 o 
   1   7   9        5.99        5.91      1.07 o 
   3   7   9        9.96       10.34      1.22 o 
   4   7   9       35.88       35.81      2.60 o 
   5   7   9        0.86        1.28      0.51 o 
   6   7   9       53.74       57.37      2.64 o 
   7   7   9       13.00       13.45      0.96 o 
  -2   8   9       56.32       57.72      2.03 o 
  -1   8   9      227.64      244.40      4.88 o 
   0   8   9       58.73       59.96      2.92 o 
   1   8   9        0.11        0.24      0.30 o 
   2   8   9      132.96      121.11      4.41 o 
   3   8   9       25.77       23.41      1.69 o 
   4   8   9       22.58       24.52      1.74 o 
   5   8   9      168.60      160.46      4.20 o 
   6   8   9       17.08       17.52      1.20 o 
  -1   9   9        0.71        0.59      0.25 o 
   0   9   9       29.61       30.78      1.74 o 
   1   9   9       36.13       35.01      2.07 o 
   2   9   9       79.38       74.88      3.07 o 
   3   9   9      101.04       90.47      2.14 o 
   4   9   9       23.38       19.01      0.96 o 
   5   9   9       71.83       64.09      1.54 o 
   0  10   9        6.04        5.21      0.57 o 
   1  10   9       38.26       40.82      1.72 o 
   2  10   9       51.90       45.14      1.90 o 
   3  10   9        6.39        5.35      0.66 o 
   4  10   9       36.71       32.31      0.93 o 
  -1  -5  10        1.18        1.03      0.28 o 
   0  -5  10      174.48      202.63      3.95 o 
   1  -5  10       20.23       31.68      1.66 o 
   2  -5  10       28.66       26.58      1.53 o 
   3  -5  10        9.18       11.21      0.93 o 
  -2  -4  10        1.26        1.03      0.28 o 
  -1  -4  10       10.84       11.95      1.06 o 
   0  -4  10        0.72        1.33      0.45 o 
   1  -4  10        6.87        8.30      1.02 o 
   2  -4  10       15.24       16.56      1.43 o 
   3  -4  10        0.50        0.30      0.27 o 
   4  -4  10       81.71       78.19      2.65 o 
  -2  -3  10       27.90       24.89      1.45 o 
  -1  -3  10        0.78        1.40      0.47 o 
   0  -3  10       14.94       15.26      1.41 o 
   1  -3  10        4.85        4.54      0.82 o 
   2  -3  10        3.50        2.90      0.68 o 
   3  -3  10      149.22      136.82      4.35 o 
   4  -3  10        0.95        2.02      0.55 o 
   5  -3  10        4.25        4.80      0.65 o 
  -3  -2  10       10.43       13.80      0.93 o 
  -2  -2  10       37.23       41.65      2.01 o 
  -1  -2  10        0.04        0.43      0.34 o 
   0  -2  10       69.57       70.69      3.09 o 
   1  -2  10      165.42      168.43      4.90 o 
   2  -2  10       15.11       16.33      1.56 o 
   3  -2  10      302.57      284.56      4.39 o 
   4  -2  10       13.60        9.32      0.96 o 
   5  -2  10        3.93        4.95      0.54 o 
   6  -2  10       62.59       54.08      2.04 o 
  -3  -1  10        7.01        4.58      0.56 o 
  -2  -1  10       29.99       33.06      1.83 o 
  -1  -1  10       80.08       86.85      3.22 o 
   0  -1  10        5.08        4.90      0.56 o 
   1  -1  10       11.08       11.06      1.41 o 
   2  -1  10       29.06       29.34      1.46 o 
   3  -1  10       63.46       64.67      3.34 o 
   4  -1  10      116.34      104.42      4.37 o 
   5  -1  10        2.44        3.24      0.82 o 
   6  -1  10        0.55        0.54      0.24 o 
   7  -1  10        0.02        0.25      0.24 o 
  -2   0  10       27.40       26.49      1.49 o 
  -1   0  10       49.75       51.07      2.45 o 
   0   0  10      330.49      334.02      6.67 o 
   1   0  10      209.53      217.96      5.74 o 
   2   0  10        3.92        3.04      0.77 o 
   3   0  10        0.02        0.45      0.49 o 
   4   0  10        0.85        0.66      0.50 o 
   5   0  10        0.57        0.73      0.29 o 
   6   0  10        6.36        6.43      0.83 o 
   7   0  10       15.10       16.28      0.80 o 
  -3   1  10       14.36       12.76      0.98 o 
  -2   1  10      131.69      140.12      3.94 o 
  -1   1  10      156.82      160.61      4.64 o 
   0   1  10       36.57       38.38      2.39 o 
   1   1  10     1422.03     1374.98     14.98 o 
   2   1  10       33.63       31.77      2.42 o 
   3   1  10       23.39       24.96      2.29 o 
   4   1  10        2.16        2.46      0.50 o 
   5   1  10       82.02       84.37      2.60 o 
   6   1  10        0.16        0.21      0.25 o 
   7   1  10      134.66      134.07      5.46 o 
  -3   2  10        5.72        5.75      0.73 o 
  -2   2  10        6.50        6.35      0.91 o 
  -1   2  10       80.06       80.23      3.40 o 
   0   2  10        1.00        1.53      0.54 o 
   1   2  10       61.56       59.31      3.18 o 
   2   2  10      119.77      122.83      4.77 o 
   3   2  10        0.07        0.76      0.59 o 
   4   2  10      124.27      118.18      3.20 o 
   5   2  10        0.65        0.71      0.35 o 
   6   2  10      108.05      117.75      2.94 o 
   7   2  10      382.42      381.70      6.94 o 
  -3   3  10      133.38      134.50      3.46 o 
  -2   3  10      201.82      192.85      4.91 o 
  -1   3  10      107.82      111.65      4.04 o 
   0   3  10        1.28        0.97      0.49 o 
   1   3  10       39.95       39.89      2.60 o 
   2   3  10      146.59      149.85      5.23 o 
   3   3  10        0.02        0.19      0.27 o 
   4   3  10        0.00       -0.01      0.26 o 
   5   3  10       73.74       75.63      2.55 o 
   6   3  10      101.45      105.69      2.76 o 
   7   3  10      145.99      143.90      6.24 o 
  -3   4  10       20.38       21.68      1.36 o 
  -2   4  10        6.41        3.97      0.74 o 
  -1   4  10       99.67       99.03      3.78 o 
   0   4  10       31.83       33.59      2.30 o 
   1   4  10       27.00       30.23      2.24 o 
   2   4  10       17.28       17.30      1.23 o 
   3   4  10        2.93        2.61      0.52 o 
   4   4  10       19.81       21.11      1.37 o 
   5   4  10      177.55      180.19      3.82 o 
   6   4  10       34.61       32.33      1.46 o 
   7   4  10        0.19        0.96      0.74 o 
  -3   5  10        0.05       -0.07      0.20 o 
  -2   5  10       75.83       77.17      2.88 o 
  -1   5  10        0.01       -0.31      0.31 o 
   0   5  10       21.88       21.74      1.77 o 
   1   5  10       38.52       39.86      2.46 o 
   2   5  10       61.38       62.59      3.10 o 
   3   5  10       49.91       53.77      2.11 o 
   4   5  10       24.62       25.41      1.43 o 
   5   5  10      149.71      154.61      3.26 o 
   6   5  10        4.44        3.55      0.69 o 
   7   5  10       12.37       14.23      1.13 o 
  -2   6  10       11.72       12.17      1.02 o 
  -1   6  10       36.03       32.72      1.91 o 
   0   6  10        0.00        0.29      0.32 o 
   1   6  10       12.33       11.63      0.89 o 
   2   6  10      104.09      108.73      3.69 o 
   3   6  10        0.30        0.03      0.22 o 
   4   6  10       48.33       50.81      2.92 o 
   5   6  10      124.08      144.34      4.62 o 
   6   6  10        2.38        2.35      0.56 o 
   7   6  10       15.40       17.35      1.10 o 
  -1   7  10      131.36      137.32      3.18 o 
   0   7  10      288.72      299.88      3.74 o 
   1   7  10        4.82        4.70      0.52 o 
   4   7  10       46.57       47.42      2.25 o 
   5   7  10      221.47      225.90      5.40 o 
   6   7  10        0.21        0.55      0.26 o 
   0   8  10        0.24       -0.19      0.19 o 
   1   8  10       58.25       55.82      2.44 o 
   2   8  10      178.35      153.22      4.27 o 
   4   8  10        5.96        5.08      0.67 o 
   5   8  10        3.73        3.32      0.52 o 
   6   8  10        1.85        1.13      0.26 o 
   1   9  10        8.01        7.73      0.75 o 
   2   9  10      204.25      191.20      4.01 o 
   3   9  10       84.03       68.00      2.40 o 
   4   9  10        3.32        2.32      0.27 o 
   5   9  10       20.23       17.52      0.93 o 
   1  -4  11        6.94        6.62      0.64 o 
   2  -4  11       10.55       10.85      0.82 o 
  -1  -3  11        5.86        4.95      0.52 o 
   0  -3  11       28.61       31.15      1.49 o 
   1  -3  11       66.31       70.65      2.42 o 
   2  -3  11       41.36       34.20      1.69 o 
   3  -3  11       31.15       27.73      1.44 o 
   4  -3  11        0.19        0.16      0.14 o 
  -1  -2  11       14.88       16.95      1.05 o 
   0  -2  11        5.98        5.48      0.69 o 
   1  -2  11        0.09       -0.15      0.23 o 
   2  -2  11       23.74       24.83      1.54 o 
   3  -2  11       28.96       29.84      1.60 o 
  -1  -1  11       11.53       10.82      0.87 o 
   0  -1  11        3.17        3.84      0.58 o 
   1  -1  11        6.54        4.23      0.65 o 
   2  -1  11       18.89       17.64      1.36 o 
   3  -1  11       65.61       63.85      2.69 o 
   4  -1  11        5.34        4.31      0.74 o 
   5  -1  11       10.79        9.52      0.96 o 
   6  -1  11       39.65       34.38      1.39 o 
  -1   0  11        1.79        2.17      0.44 o 
   0   0  11      145.12      146.86      3.84 o 
   1   0  11      182.55      170.35      4.48 o 
   2   0  11       36.20       33.02      2.13 o 
   3   0  11      104.12       99.34      3.80 o 
   4   0  11        1.30        1.04      0.52 o 
   5   0  11        0.37        0.50      0.41 o 
   6   0  11       16.52       16.51      1.24 o 
  -2   1  11       37.43       33.47      1.48 o 
  -1   1  11       52.11       56.01      2.34 o 
   0   1  11      268.55      289.60      5.88 o 
   1   1  11      425.05      439.85      7.70 o 
   2   1  11      115.85      118.36      4.24 o 
   3   1  11       81.96       89.34      3.79 o 
   4   1  11        9.20       10.04      1.34 o 
   5   1  11      231.09      230.68      3.53 o 
   6   1  11      203.00      208.20      2.97 o 
  -2   2  11        0.03        0.77      0.31 o 
  -1   2  11        3.21        3.45      0.66 o 
   0   2  11      146.35      153.98      4.47 o 
   1   2  11      110.62      115.90      4.08 o 
   2   2  11        0.23        0.69      0.45 o 
   3   2  11       46.58       45.26      2.78 o 
   4   2  11       10.78        9.99      1.37 o 
   5   2  11       71.74       73.01      2.12 o 
   6   2  11       11.16       10.53      0.73 o 
   7   2  11       22.97       22.96      1.15 o 
  -2   3  11       49.55       44.48      1.91 o 
  -1   3  11      138.76      134.40      3.89 o 
   0   3  11       37.60       42.05      2.37 o 
   1   3  11       62.31       65.49      3.11 o 
   2   3  11       56.48       68.07      3.27 o 
   3   3  11       94.90      102.25      4.10 o 
   4   3  11        3.38        3.31      0.52 o 
   5   3  11       91.86       96.21      2.47 o 
   6   3  11      241.98      243.06      5.53 o 
   7   3  11       32.28       32.94      1.40 o 
  -2   4  11        6.22        5.52      0.67 o 
  -1   4  11       82.83       81.54      2.97 o 
   0   4  11        0.04       -0.05      0.37 o 
   1   4  11       10.29       10.16      1.23 o 
   2   4  11        1.95        1.93      0.63 o 
   3   4  11       30.99       32.28      1.50 o 
   4   4  11        0.25        0.40      0.26 o 
   5   4  11       85.32       90.03      2.34 o 
   6   4  11        2.84        2.76      0.38 o 
   7   4  11        1.70        2.35      0.39 o 
  -2   5  11        1.02        1.32      0.32 o 
  -1   5  11       26.41       26.24      1.58 o 
   0   5  11       16.56       14.81      1.32 o 
   1   5  11        0.08       -0.02      0.28 o 
   2   5  11       13.52       13.54      1.35 o 
   3   5  11       71.07       73.61      3.06 o 
   4   5  11        0.03        0.29      0.21 o 
   5   5  11       95.03       90.05      2.15 o 
   6   5  11        0.03        0.09      0.20 o 
  -1   6  11       77.55       73.88      2.31 o 
   0   6  11        1.20        2.00      0.45 o 
   1   6  11       15.69       15.09      1.25 o 
   2   6  11       56.75       61.53      2.45 o 
   3   6  11        0.02       -0.26      0.26 o 
   4   6  11        0.14        0.55      0.18 o 
   5   6  11       14.65       12.93      1.20 o 
   6   6  11        0.08       -0.05      0.20 o 
   0   7  11       21.06       17.01      0.98 o 
   1   7  11       26.32       27.75      1.34 o 
   2   7  11       15.58       15.96      1.21 o 
   5   7  11       57.35       52.30      1.71 o 
   2   8  11        4.13        3.96      0.52 o 
   3   8  11        3.24        3.69      0.53 o 
   4   8  11        1.40        1.06      0.29 o 
   5   8  11        0.00        0.33      0.16 o 
   3  -1  12       11.32        9.51      0.73 o 
   1   0  12      233.95      198.50      3.71 o 
   2   0  12      127.71      123.74      3.21 o 
   3   0  12       12.31       12.80      1.07 o 
   4   0  12       58.40       50.30      2.02 o 
   5   0  12        5.67        3.65      0.50 o 
   0   1  12      141.58      138.26      3.18 o 
   1   1  12       30.99       25.50      1.54 o 
   2   1  12        8.68        6.40      0.85 o 
   3   1  12       45.92       46.88      2.26 o 
   4   1  12        4.30        4.73      0.73 o 
   5   1  12       22.90       19.36      1.28 o 
  -1   2  12       61.60       53.21      1.79 o 
   0   2  12       53.36       53.34      2.16 o 
   1   2  12        0.44        0.67      0.36 o 
   2   2  12       78.56       78.70      3.00 o 
   3   2  12       44.97       40.65      2.21 o 
   4   2  12       83.92       81.42      3.03 o 
   5   2  12       51.52       49.02      2.14 o 
   6   2  12       41.32       38.66      1.48 o 
  -1   3  12      103.34       95.64      2.51 o 
   0   3  12      265.89      251.09      4.77 o 
   1   3  12        0.02       -0.05      0.29 o 
   2   3  12      334.59      354.37      6.42 o 
   3   3  12      133.36      138.17      4.06 o 
   4   3  12       35.15       35.79      2.01 o 
   5   3  12       42.33       39.37      1.89 o 
   6   3  12       43.72       37.76      1.43 o 
  -1   4  12       14.07       12.96      0.90 o 
   0   4  12       15.13       14.19      1.12 o 
   1   4  12        8.97        7.59      0.89 o 
   2   4  12      549.87      564.64      7.87 o 
   3   4  12       56.67       58.80      2.53 o 
   4   4  12        1.28        1.24      0.39 o 
   5   4  12        0.32        0.68      0.30 o 
  -1   5  12       17.52       16.21      0.89 o 
   0   5  12      127.88      123.99      3.03 o 
   1   5  12        0.18        0.50      0.31 o 
   2   5  12        6.23        7.15      0.84 o 
   3   5  12       73.10       73.42      2.57 o 
   4   5  12       11.74       10.14      0.90 o 
   5   5  12       65.23       59.63      1.74 o 
   0   6  12        0.32        0.94      0.26 o 
   1   6  12        3.35        3.63      0.50 o 
   2   6  12       20.70       18.86      1.14 o 
   3   6  12        1.17        0.31      0.22 o 
   2   1  13        0.01        0.21      0.14 o 
   3   1  13        0.67        0.53      0.22 o 
   1   2  13       84.25       76.76      1.99 o 
   2   2  13       45.82       43.27      1.64 o 
   3   2  13        9.54        8.04      0.74 o 
   4   2  13      118.32      116.73      2.56 o 
   1   3  13      104.90       97.76      2.38 o 
   2   3  13      129.10      126.80      2.91 o 
   3   3  13       43.30       46.09      1.77 o 
   4   3  13       71.01       71.07      2.04 o 
   1   4  13       14.65       16.23      0.94 o 
   2   4  13      185.32      187.33      3.42 o 
   3   4  13       11.01       10.77      0.82 o 
   4   4  13       53.36       51.52      1.61 o 
   2   5  13       31.74       29.20      1.19 o 
                                                 
